# Supplementary material for: From Lake Victoria to the Tap: Antibiotic Resistance and Pathogenic Contamination of Kisumu City Water Supply and Wastewater Network
Source: Trop Med Int Health. 2026 Feb 16;31(4):547–59. doi: 10.1111/tmi.70105 (PMC13050616; doi:10.1111/tmi.70105)
Supplement: Supplementary file 3 — Table S1: Bacterial genera identified in metagenomic water samples. [file TMI-31-547-s002.xlsx]

## Sheet: Suppl. Table S1
Supplementary Table S1. Bacterial genera identified in metagenomic water samples.
Taxon	Absolute read counts					Ratios
	D001	D003	D004	D005	D006	D001	D003	D004	D005	D006
Planktothrix	4522678	586118	722121	7391	4901605	0.660958	0.254263	0.431112	0.00128079	0.67575
Flavobacterium	34164	46343	5474	382968	31757	0.00499283	0.020104	0.00326802	0.0663646	0.00437812
Methylotenera	12145	42706	6007	240561	10922	0.00177491	0.0185262	0.00358623	0.0416869	0.00150574
Bacillus	142163	3145	2342	13610	4817	0.0207761	0.00136433	0.00139819	0.00235848	0.000664086
Hydrogenophaga	52253	7783	2942	108440	62888	0.00763641	0.00337633	0.0017564	0.0187916	0.00866993
Methylocystis	2308	24275	4258	102287	1330	0.000337298	0.0105307	0.00254206	0.0177253	0.000183358
Massilia	5605	4860	2005	94994	5146	0.000819132	0.00210831	0.001197	0.0164615	0.000709443
Pseudomonas	20811	19131	8054	103285	20738	0.00304138	0.00829919	0.00480831	0.0178983	0.002859
Sulfuricurvum	924	104	68	70812	151	0.000135036	4.51161e-05	4.05966e-05	0.012271	2.08173e-05
Streptomyces	37448	27689	26478	98621	42172	0.00547276	0.0120117	0.0158076	0.0170901	0.00581396
Thiomonas	3647	2335	1112	69373	3394	0.000532984	0.00101294	0.000663873	0.0120217	0.000467907
Methylophilus	1340	1852	283	66652	701	0.000195832	0.000803414	0.000168953	0.0115501	9.6642e-05
Mycobacterium	22696	19060	15936	84657	24783	0.00331686	0.00826839	0.00951393	0.0146702	0.00341666
Thauera	7680	3756	8821	63114	8188	0.00112238	0.00162939	0.00526621	0.010937	0.00112882
Methylomonas	2542	3083	2010	53895	2398	0.000371496	0.00133743	0.00119999	0.00933948	0.000330596
Acidovorax	13903	7496	2990	57353	16007	0.00203183	0.00325183	0.00178506	0.00993872	0.00220677
Microcystis	39271	11923	5557	1234	43156	0.00573918	0.0051723	0.00331758	0.00021384	0.00594962
Runella	35046	2610	1064	2528	39226	0.00512173	0.00113224	0.000635217	0.000438078	0.00540782
Cloacibacterium	588	214	56	42980	171	8.59321e-05	9.2835e-05	3.34325e-05	0.00744802	2.35746e-05
Nocardioides	9953	6223	8729	51340	10649	0.00145456	0.00269959	0.00521129	0.00889672	0.0014681
Perlucidibaca	717	541	1557	42819	271	0.000104785	0.00023469	0.000929542	0.00742012	3.73609e-05
Novosphingobium	7725	15855	5534	49739	8288	0.00112895	0.00687804	0.00330385	0.00861929	0.00114261
Synechococcus	7834	41522	2705	7194	8732	0.00114488	0.0180126	0.00161491	0.00124665	0.00120382
Nostoc	32867	6336	5889	4022	35245	0.00480328	0.00274861	0.00351578	0.000696974	0.00485898
Limnoraphis	30269	3909	4684	343	32098	0.0044236	0.00169576	0.00279639	5.94386e-05	0.00442513
Flectobacillus	893	563	158	34238	642	0.000130506	0.000244234	9.43273e-05	0.00593311	8.85081e-05
Sphingomonas	8551	9859	4871	40445	8299	0.00124967	0.00427692	0.00290803	0.00700873	0.00114413
Methylomagnum	6469	2945	8669	38675	7244	0.000945399	0.00127757	0.00517547	0.006702	0.00099868
Phycisphaera	9513	6397	6080	39005	11065	0.00139026	0.00277507	0.00362981	0.00675919	0.00152545
Mycolicibacterium	9891	8410	7382	39813	11203	0.0014455	0.00364833	0.00440712	0.00689921	0.00154448
Deinococcus	3318	2491	1893	32920	3248	0.000484902	0.00108062	0.00113014	0.00570472	0.000447779
Hyphomicrobium	9941	6653	11813	39123	10139	0.00145281	0.00288613	0.00705246	0.00677964	0.00139779
Lyngbya	24644	3486	4182	691	26800	0.00360155	0.00151226	0.00249669	0.000119744	0.00369473
Candidatus Methylopumilus	754	29627	442	10556	694	0.000110192	0.0128524	0.000263878	0.00182925	9.5677e-05
Calothrix	24160	4842	4507	2612	25900	0.00353081	0.0021005	0.00269072	0.000452634	0.00357065
Limnohabitans	26071	35395	6035	22581	31828	0.00381009	0.0153547	0.00360295	0.00391307	0.00438791
Conexibacter	9205	2047	3848	28453	10256	0.00134525	0.000888006	0.00229729	0.00493063	0.00141392
Leptolyngbya	24522	9724	4872	6851	26565	0.00358372	0.00421835	0.00290863	0.00118721	0.00366233
Macromonas	5079	1928	880	25499	6032	0.00074226	0.000836383	0.000525367	0.00441873	0.00083159
Polynucleobacter	16104	33987	7558	25398	18401	0.00235349	0.0147439	0.00451219	0.00440123	0.00253682
Thiothrix	1521	910	680	22809	1438	0.000222284	0.000394766	0.000405966	0.00395258	0.000198247
Phenylobacterium	21769	11989	6740	5490	27079	0.00318139	0.00520093	0.00402384	0.000951364	0.00373319
Lysobacter	3471	4051	1582	24193	3706	0.000507262	0.00175736	0.000944467	0.00419241	0.000510921
Planktothricoides	21486	2922	3737	15091	22591	0.00314003	0.00126759	0.00223102	0.00261512	0.00311446
Acidimicrobium	7703	28773	5834	16028	8702	0.00112574	0.012482	0.00348295	0.0027775	0.00119968
Microbacterium	5567	4031	3829	25629	5666	0.000813578	0.00174868	0.00228595	0.00444126	0.000781132
Clostridium	5498	3028	2653	24683	5430	0.000803494	0.00131357	0.00158386	0.00427732	0.000748596
Cyanobium	673	20856	472	1565	811	9.83542e-05	0.00904751	0.000281788	0.000271199	0.000111807
Paraconexibacter	7841	1554	3152	23866	8783	0.00114591	0.000674139	0.00188177	0.00413575	0.00121085
Methylocaldum	3731	1849	4804	22894	4157	0.00054526	0.000802112	0.00286803	0.00396731	0.000573097
Oscillatoria	17455	2877	3124	1503	18785	0.00255093	0.00124807	0.00186505	0.000260455	0.00258976
Aquiluna	869	1467	1612	20060	756	0.000126998	0.000636397	0.000962378	0.0034762	0.000104224
Chlorobaculum	441	174	161	19129	310	6.44491e-05	7.54827e-05	9.61184e-05	0.00331487	4.27376e-05
Solirubrobacter	7151	1804	3081	22739	8100	0.00104507	0.000782591	0.00183938	0.00394045	0.00111669
Noviherbaspirillum	3891	5011	1754	22023	4347	0.000568642	0.00217381	0.00104715	0.00381637	0.000599291
Rhodobacter	3089	11779	852	20593	3138	0.000451436	0.00510983	0.000508651	0.00356857	0.000432614
Arthrobacter	4245	3077	2940	21837	4600	0.000620377	0.00133483	0.00175521	0.00378414	0.00063417
Caldilinea	18447	4656	4477	14526	22124	0.0026959	0.00201981	0.00267281	0.00251721	0.00305008
Thermomonas	1093	851	459	18415	917	0.000159734	0.000369171	0.000274027	0.00319114	0.00012642
Phaeovulum	551	499	110	17379	393	8.05248e-05	0.00021647	6.56709e-05	0.00301161	5.41802e-05
Dechloromonas	2309	3218	2767	19355	2505	0.000337444	0.001396	0.00165192	0.00335403	0.000345347
Micromonospora	5503	4134	3993	21161	5887	0.000804225	0.00179336	0.00238385	0.003667	0.0008116
Patulibacter	6258	1502	2770	19806	7455	0.000914563	0.000651581	0.00165371	0.00343219	0.00102777
Paenibacillus	6632	5025	3554	21302	6563	0.00096922	0.00217989	0.00212177	0.00369143	0.000904795
Chryseobacterium	2673	2296	871	17985	2700	0.00039064	0.000996025	0.000519994	0.00311663	0.00037223
Comamonas	5426	3531	1328	18488	6413	0.000792972	0.00153178	0.000792827	0.00320379	0.000884116
Rhodoferax	6235	6971	1587	19426	7176	0.000911202	0.00302408	0.000947453	0.00336634	0.000989305
Pararheinheimera	2501	1820	175	16287	2573	0.000365504	0.000789532	0.000104476	0.00282238	0.000354722
Scytonema	12901	2067	2072	725	14091	0.00188539	0.000896682	0.001237	0.000125635	0.00194263
Methylobacter	1598	1094	1334	15771	1603	0.000233537	0.000474587	0.000796409	0.00273296	0.000220995
Blastopirellula	7870	8009	8503	22345	8420	0.00115015	0.00347437	0.00507636	0.00387217	0.00116081
Curvibacter	13915	6159	1747	13850	16607	0.00203358	0.00267183	0.00104297	0.00240007	0.00228949
Arthrospira	11695	1605	1818	348	12810	0.00170914	0.000696263	0.00108536	6.0305e-05	0.00176603
Phormidium	11966	2338	2104	864	12969	0.00174875	0.00101424	0.00125611	0.000149723	0.00178795
Methylobacillus	1195	5953	750	14300	1159	0.000174641	0.00258246	0.000447756	0.00247805	0.000159783
Anabaena	12373	2711	2524	2044	13519	0.00180823	0.00117606	0.00150685	0.000354205	0.00186377
Aquimonas	10310	419	305	1045	11835	0.00150673	0.000181766	0.000182088	0.000181088	0.00163161
Rhodopirellula	8404	10112	8956	21864	9052	0.00122819	0.00438667	0.00534681	0.00378882	0.00124794
Variovorax	9953	7597	3217	18791	11330	0.00145456	0.00329564	0.00192058	0.0032563	0.00156199
Bordetella	7596	4131	2640	17030	6917	0.0011101	0.00179206	0.0015761	0.00295113	0.000953599
Methanobacterium	405	230	287	12647	290	5.91879e-05	9.9776e-05	0.000171341	0.0021916	3.99803e-05
Pedococcus	635	359	449	12828	588	9.28008e-05	0.000155737	0.000268057	0.00222297	8.10635e-05
Halothiobacillus	591	375	269	12599	483	8.63705e-05	0.000162678	0.000160595	0.00218328	6.65879e-05
Acinetobacter	4121	2899	2394	15092	3485	0.000602255	0.00125761	0.00142924	0.0026153	0.000480453
Rickettsiella	272	129	178	12102	153	3.97509e-05	5.59613e-05	0.000106268	0.00209716	2.10931e-05
Burkholderia	8626	6651	4022	18123	9061	0.00126063	0.00288526	0.00240117	0.00314054	0.00124918
Bradyrhizobium	8807	7259	4105	18200	8426	0.00128708	0.00314902	0.00245072	0.00315388	0.00116163
Desulfomonile	614	145	234	12159	570	8.97318e-05	6.29022e-05	0.0001397	0.00210704	7.8582e-05
Methyloterricola	2164	1273	2704	13704	2257	0.000316253	0.000552238	0.00161431	0.00237477	0.000311157
Gloeothece	10481	2209	1874	716	11479	0.00153172	0.000958283	0.00111879	0.000124076	0.00158253
Polaromonas	7369	5488	1799	15687	8576	0.00107693	0.00238074	0.00107402	0.0027184	0.00118231
Candidatus Methylumidiphilus	2707	1391	2786	13581	3213	0.000395609	0.000603428	0.00166327	0.00235346	0.000442954
Kamptonema	9758	1416	1641	344	10527	0.00142606	0.000614273	0.000979691	5.96119e-05	0.00145128
Nocardia	6274	4672	4143	16171	6910	0.000916901	0.00202675	0.00247341	0.00280228	0.000952634
Thiodictyon	2432	805	2845	12486	2766	0.00035542	0.000349216	0.00169849	0.0021637	0.000381329
Sulfurovum	512	260	161	10746	415	7.48252e-05	0.00011279	9.61184e-05	0.00186218	5.72132e-05
Methylosinus	428	1776	402	11025	377	6.25492e-05	0.000770444	0.000239997	0.00191053	5.19744e-05
Mesorhizobium	4878	5722	2831	14192	5662	0.000712886	0.00248225	0.00169013	0.00245934	0.000780581
Opitutus	2656	3246	1671	11926	2834	0.000388156	0.00140814	0.000997601	0.00206666	0.000390704
Fluviicola	10687	5715	1450	10639	10907	0.00156183	0.00247922	0.000865662	0.00184364	0.00150367
Clavibacter	4149	11259	1398	9870	4396	0.000606347	0.00488425	0.000834618	0.00171038	0.000606046
Tolypothrix	8265	1587	1573	952	9344	0.00120787	0.000688454	0.000939094	0.000164972	0.00128819
Methylococcus	1621	793	2147	10596	1901	0.000236898	0.00034401	0.00128178	0.00183618	0.000262078
Nitrospira	3674	3256	2473	12230	3792	0.000536929	0.00141248	0.0014764	0.00211934	0.000522777
Actinomadura	4946	3077	3391	12920	5551	0.000722823	0.00133483	0.00202446	0.00223891	0.000765278
Roseofilum	8002	1336	1305	361	8520	0.00116944	0.000579568	0.000779096	6.25578e-05	0.00117459
Candidatus Planktophila	3855	10144	2099	10816	4035	0.000563381	0.00440055	0.00125312	0.00187431	0.000556277
Enterococcus	10119	591	382	2553	2499	0.00147882	0.000256381	0.000228057	0.00044241	0.00034452
Pseudonocardia	5255	3575	3570	13039	5754	0.000767981	0.00155087	0.00213132	0.00225953	0.000793264
Pseudanabaena	8893	2433	1775	2366	9464	0.00129965	0.00105546	0.00105969	0.000410005	0.00130474
Rubrivivax	10487	6591	2428	5953	12098	0.0015326	0.00285923	0.00144954	0.0010316	0.00166787
Erythrobacter	1990	2531	907	10337	2151	0.000290825	0.00109797	0.000541487	0.0017913	0.000296543
Rhizobium	4684	4316	2460	12326	4824	0.000684534	0.00187232	0.00146864	0.00213598	0.000665051
Cellulomonas	4008	2177	2775	11589	4322	0.000585741	0.000944401	0.0016567	0.00200826	0.000595844
Tabrizicola	3503	10397	588	7035	3906	0.000511939	0.00451031	0.000351041	0.0012191	0.000538493
Paraburkholderia	5349	4621	2619	12335	6130	0.000781719	0.00200463	0.00156357	0.00213754	0.000845101
Rhodococcus	4224	2862	2866	11443	4492	0.000617308	0.00124156	0.00171103	0.00198296	0.000619281
Methylobacterium	5368	4148	2478	11872	5365	0.000784496	0.00179944	0.00147939	0.0020573	0.000739635
Fischerella	7139	1270	1208	689	7900	0.00104331	0.000550937	0.000721186	0.000119397	0.00108912
Corynebacterium	4576	2613	2610	11179	4150	0.00066875	0.00113354	0.00155819	0.00193721	0.000572132
Trichlorobacter	393	281	300	8081	324	5.74342e-05	0.0001219	0.000179103	0.00140036	4.46676e-05
Pirellula	14397	17647	10071	18628	15336	0.00210402	0.00765542	0.00601247	0.00322805	0.00211427
Planctomyces	4676	6151	5223	12625	5112	0.000683365	0.00266836	0.00311818	0.00218779	0.000704756
Geitlerinema	6507	1418	1339	626	7689	0.000950953	0.000615141	0.000799394	0.00010848	0.00106003
Cyanothece	6928	1798	1112	763	7261	0.00101248	0.000779988	0.000663873	0.00013222	0.00100102
Vulcanococcus	348	7577	168	548	350	5.08578e-05	0.00328697	0.000100297	9.49631e-05	4.82521e-05
Pseudoxanthomonas	1947	2385	915	8958	2137	0.00028454	0.00103463	0.000546263	0.00155233	0.000294613
Azonexus	1253	1230	1266	8510	1421	0.000183117	0.000533585	0.000755813	0.0014747	0.000195903
Stenotrophomonas	2404	2219	1151	9033	2386	0.000351328	0.000962621	0.000687157	0.00156533	0.000328941
Aquabacterium	3824	4816	1671	10212	4269	0.000558851	0.00208922	0.000997601	0.00176964	0.000588537
Nitrosomonas	3344	2773	4089	10502	3837	0.000488702	0.00120295	0.00244117	0.00181989	0.000528981
Nodularia	6135	942	1043	218	6714	0.000896587	0.000408648	0.00062268	3.77773e-05	0.000925613
Cupriavidus	5175	4161	2386	10770	5778	0.00075629	0.00180508	0.00142446	0.00186634	0.000796573
Cylindrospermopsis	6598	2397	1026	291	6961	0.000964252	0.00103984	0.000612531	5.04275e-05	0.000959665
Legionella	2768	2246	1440	9231	3013	0.000404524	0.000974334	0.000859692	0.00159964	0.000415381
Candidatus Pelagibacter	3796	2916	1776	9651	3336	0.000554759	0.00126499	0.00106029	0.00167242	0.000459911
Pedosphaera	3226	8462	3680	9539	3553	0.000471457	0.00367089	0.00219699	0.00165302	0.000489827
Hydrocoleum	6022	862	952	294	6366	0.000880073	0.000373943	0.000568352	5.09473e-05	0.000877636
Crenothrix	837	578	662	7478	862	0.000122322	0.000250741	0.00039522	0.00129586	0.000118838
Amycolatopsis	3852	2903	2845	10043	4342	0.000562943	0.00125935	0.00169849	0.00174035	0.000598601
Bacteriovorax	820	709	353	7330	846	0.000119837	0.00030757	0.000210744	0.00127022	0.000116632
Actinoplanes	3481	2215	2520	9479	3855	0.000508724	0.000960886	0.00150446	0.00164262	0.000531462
Amnimonas	175	127	120	6708	121	2.5575e-05	5.50937e-05	7.1641e-05	0.00116243	1.66814e-05
Ideonella	8430	7344	2456	7578	10265	0.00123199	0.00318589	0.00146625	0.00131319	0.00141516
Paracoccus	3230	4218	1862	9314	3567	0.000472042	0.0018298	0.00111163	0.00161403	0.000491758
Pelomonas	4206	8119	1499	7938	4914	0.000614677	0.00352209	0.000894916	0.00137558	0.000677459
Sphingopyxis	1819	2232	1083	7854	1852	0.000265834	0.000968261	0.00064656	0.00136102	0.000255322
Ilumatobacter	6967	12828	5918	6737	7810	0.00101818	0.0055649	0.0035331	0.00116746	0.00107671
Luteimonas	1475	1657	625	7373	1531	0.000215561	0.000718821	0.00037313	0.00127767	0.000211068
Coleofasciculus	5453	937	910	405	5973	0.000796918	0.000406479	0.000543278	7.01826e-05	0.000823456
Methanothrix	358	202	245	6359	268	5.23192e-05	8.76293e-05	0.000146267	0.00110195	3.69473e-05
Frankia	3396	2637	2438	8961	3977	0.000496302	0.00114395	0.00145551	0.00155285	0.000548281
Chthoniobacter	3851	3802	3664	9833	4038	0.000562797	0.00164934	0.00218744	0.00170396	0.000556691
Phormidesmis	5747	1584	977	862	6241	0.000839884	0.000687153	0.000583277	0.000149376	0.000860403
Moorena	5469	1132	957	528	5970	0.000799256	0.000491071	0.000571337	9.14973e-05	0.000823043
Desertifilum	5413	958	880	386	5731	0.000791072	0.000415589	0.000525367	6.689e-05	0.000790093
Vibrio	4110	2703	1622	8522	4499	0.000600648	0.00117258	0.000968348	0.00147678	0.000620246
Lacunisphaera	916	857	493	6623	906	0.000133867	0.000371774	0.000294325	0.0011477	0.000124904
Hymenobacter	2530	2514	1397	8000	2704	0.000369742	0.00109059	0.000834021	0.00138632	0.000372782
Tychonema	4959	795	856	150	5593	0.000724723	0.000344878	0.000511039	2.59935e-05	0.000771068
Crinalium	5037	757	914	211	5521	0.000736122	0.000328393	0.000545666	3.65642e-05	0.000761142
Thermoleophilum	2012	514	818	6874	2195	0.00029404	0.000222978	0.000488353	0.0011912	0.000302609
Devosia	2075	2113	1377	7511	2020	0.000303247	0.000916638	0.000822081	0.00130158	0.000278483
Orrella	1454	774	488	6645	1656	0.000212492	0.000335768	0.00029134	0.00115151	0.000228301
Microvirga	2384	2450	1427	7728	2371	0.000348405	0.00106283	0.000851931	0.00133919	0.000326873
Azospirillum	4257	3988	2499	9179	4938	0.000622131	0.00173003	0.00149192	0.00159063	0.000680768
Halomonas	3677	2635	2000	8354	4011	0.000537368	0.00114309	0.00119402	0.00144767	0.000552969
Aphanizomenon	5279	5779	2789	9675	5555	0.000771489	0.00250698	0.00166506	0.00167658	0.000765829
Bacteroides	2221	1604	959	7149	2280	0.000324584	0.000695829	0.000572531	0.00123885	0.000314328
Janthinobacterium	2376	2164	1038	7368	2479	0.000347236	0.000938762	0.000619695	0.0012768	0.000341763
Desulfovibrio	1998	1264	1093	7001	2061	0.000291994	0.000548334	0.00065253	0.00121321	0.000284136
Jezberella	1229	587	386	6233	1301	0.00017961	0.000254646	0.000230445	0.00108012	0.00017936
Blastococcus	2682	1716	2100	7652	2953	0.000391956	0.000744416	0.00125372	0.00132602	0.00040711
Novimethylophilus	543	2535	393	6039	609	7.93556e-05	0.0010997	0.000234624	0.0010465	8.39586e-05
Lamprocystis	2060	724	2991	7035	2331	0.000301055	0.000314077	0.00178565	0.0012191	0.000321359
Candidatus Nanopelagicus	1300	5877	673	4785	1269	0.000189986	0.00254949	0.000401787	0.000829194	0.000174948
Rhodopseudomonas	1459	1274	678	6487	1546	0.000213223	0.000552672	0.000404772	0.00112413	0.000213136
Sulfurimonas	303	186	107	5500	239	4.42813e-05	8.06884e-05	6.38799e-05	0.000953097	3.29493e-05
Demequina	1843	1087	1324	6792	2021	0.000269342	0.00047155	0.000790439	0.00117699	0.000278621
Aeromicrobium	2492	1398	1922	7284	2781	0.000364188	0.000606464	0.00114745	0.00126225	0.000383397
Achromobacter	2998	2074	1343	7401	3203	0.000438137	0.000899719	0.000801782	0.00128252	0.000441575
Methylovorus	386	3739	193	5273	405	5.64112e-05	0.00162201	0.000115223	0.00091376	5.58345e-05
Vogesella	387	581	206	5622	390	5.65573e-05	0.000252043	0.000122984	0.000974238	5.37666e-05
Nocardiopsis	2811	1724	1926	7419	3222	0.000410808	0.000747886	0.00114984	0.00128564	0.000444195
Allocoleopsis	4816	807	771	427	4967	0.000703825	0.000350084	0.000460294	7.3995e-05	0.000684766
Xanthomonas	2872	2034	1118	7156	3069	0.000419723	0.000882367	0.000667456	0.00124007	0.000423102
Sediminibacterium	3308	3712	394	6883	3377	0.000483441	0.0016103	0.000235221	0.00119276	0.000465564
Rheinheimera	3638	2204	287	6517	3891	0.000531668	0.000956114	0.000171341	0.00112933	0.000536425
Geobacter	1451	1437	1841	6700	1661	0.000212053	0.000623383	0.00109909	0.00116104	0.000228991
Gemmobacter	2421	5424	740	6270	2629	0.000353812	0.00235298	0.000441786	0.00108653	0.000362442
Methanoregula	282	98	108	5248	211	4.12123e-05	4.25132e-05	6.44769e-05	0.000909427	2.90891e-05
Limnothrix	1552	5990	326	998	1698	0.000226814	0.00259851	0.000194625	0.000172944	0.000234091
Phycicoccus	1414	1041	1363	6257	1346	0.000206646	0.000451595	0.000813723	0.00108428	0.000185564
Snowella	2833	5727	560	300	3152	0.000414023	0.00248442	0.000334325	5.19871e-05	0.000434544
Tepidimonas	3405	1504	567	6173	3875	0.000497617	0.000652448	0.000338504	0.00106972	0.000534219
Streptococcus	6003	756	666	2761	1963	0.000877296	0.000327959	0.000397608	0.000478454	0.000270625
Desulfobulbus	870	525	621	5592	928	0.000127144	0.00022775	0.000370742	0.000969039	0.000127937
Prevotella	2386	1529	1111	6547	2493	0.000348697	0.000663293	0.000663276	0.00113453	0.000343693
Geodermatophilus	2511	1600	1811	6888	2851	0.000366965	0.000694094	0.00108118	0.00119362	0.000393048
Pedobacter	3972	4038	1482	7533	4291	0.00058048	0.00175172	0.000884767	0.0013054	0.00059157
Thermogutta	1704	1619	1780	6542	1840	0.000249028	0.000702336	0.00106268	0.00113367	0.000253668
Methylomicrobium	657	428	578	5365	739	9.6016e-05	0.00018567	0.000345071	0.000929702	0.000101881
Intrasporangium	1206	751	913	5754	1282	0.000176248	0.00032579	0.000545069	0.000997112	0.00017674
Nonomuraea	2526	1721	1820	6819	2737	0.000369157	0.000746585	0.00108656	0.00118167	0.000377331
Falsiroseomonas	3518	4561	1933	7656	3864	0.000514131	0.0019786	0.00115402	0.00132671	0.000532703
Sphingobium	2944	2547	1389	6880	2927	0.000430245	0.00110491	0.000829245	0.00119224	0.000403525
Candidatus Accumulibacter	5339	3367	2922	8041	5905	0.000780257	0.00146063	0.00174446	0.00139343	0.000814081
Microcoleus	3909	608	694	188	4525	0.000571273	0.000263756	0.000414324	3.25786e-05	0.00062383
Chitinophaga	5361	5262	1846	7194	5873	0.000783473	0.0022827	0.00110208	0.00124665	0.00080967
Duganella	1541	1922	668	5712	1687	0.000225206	0.00083378	0.000398802	0.000989834	0.000232575
Crocosphaera	3969	823	681	360	4378	0.000580042	0.000357024	0.000406563	6.23845e-05	0.000603565
Schlesneria	3194	5023	3551	7938	3638	0.000466781	0.00217902	0.00211998	0.00137558	0.000501546
Bosea	2667	2820	1451	6609	2844	0.000389763	0.00122334	0.000866259	0.00114528	0.000392083
Pseudoalteromonas	2358	1527	1397	6142	2568	0.000344605	0.000662426	0.000834021	0.00106435	0.000354032
Thiobacillus	1607	1164	863	5601	1780	0.000234852	0.000504953	0.000515218	0.000970599	0.000245396
Desertimonas	5033	9144	4362	4810	5740	0.000735538	0.00396675	0.00260415	0.000833526	0.000791334
Gemmata	2693	4129	2511	7055	2913	0.000393563	0.0017912	0.00149909	0.00122256	0.000401595
Desulfuromonas	1716	1495	1285	5813	2000	0.000250781	0.000648544	0.000767156	0.00100734	0.000275726
Herbaspirillum	1784	1770	736	5656	1986	0.000260719	0.000767841	0.000439398	0.00098013	0.000273796
Candidatus Endolissoclinum	2261	1659	1097	5871	2026	0.000330429	0.000719688	0.000654918	0.00101739	0.000279311
Simplicispira	2622	1646	556	5472	3332	0.000383187	0.000714049	0.000331937	0.000948244	0.00045936
Sphingorhabdus	469	1567	334	4702	483	6.85411e-05	0.000679778	0.000199401	0.000814811	6.65879e-05
Verrucomicrobium	2663	2430	2106	6559	2797	0.000389179	0.00105415	0.0012573	0.00113661	0.000385603
Curtobacterium	986	702	713	4936	1074	0.000144097	0.000304534	0.000425667	0.000855361	0.000148065
Ramlibacter	3293	2919	880	5950	3833	0.000481249	0.00126629	0.000525367	0.00103108	0.000528429
Aphanothece	4228	2322	783	529	4355	0.000617893	0.0010073	0.000467458	9.16706e-05	0.000600394
Trichodesmium	3684	624	590	313	3893	0.000538391	0.000270697	0.000352235	5.42399e-05	0.000536701
Marinobacter	2115	1868	1236	5799	2366	0.000309092	0.000810354	0.000737903	0.00100491	0.000326184
Algoriphagus	2802	3986	1222	6061	2893	0.000409493	0.00172916	0.000729544	0.00105031	0.000398838
Paludibacter	464	356	265	4372	462	6.78104e-05	0.000154436	0.000158207	0.000757625	6.36927e-05
Methylibium	5038	4453	1454	5434	5946	0.000736268	0.00193175	0.00086805	0.000941659	0.000819734
Streptacidiphilus	2195	1299	1404	5622	2434	0.000320784	0.000563517	0.0008382	0.000974238	0.000335559
Gordonia	1824	1322	1454	5554	2173	0.000266565	0.000573495	0.00086805	0.000962454	0.000299576
Singulisphaera	1987	2516	2108	6041	2079	0.000290386	0.00109146	0.00125849	0.00104685	0.000286617
Fimbriiglobus	2218	3028	2172	6254	2355	0.000324145	0.00131357	0.0012967	0.00108376	0.000324668
Exiguobacterium	162	299	174	4076	149	2.36752e-05	0.000129709	0.000103879	0.000706331	2.05416e-05
Rhodanobacter	1881	1304	880	5203	1933	0.000274895	0.000565686	0.000525367	0.000901629	0.000266489
Geminocystis	3819	903	668	662	3907	0.00055812	0.000391729	0.000398802	0.000114718	0.000538631
Cyanobacterium	3673	672	654	483	3683	0.000536783	0.000291519	0.000390444	8.36992e-05	0.00050775
Porphyrobacter	1214	1041	413	4682	1334	0.000177418	0.000451595	0.000246565	0.000811345	0.000183909
Syntrophorhabdus	208	151	117	3924	164	3.03977e-05	6.55051e-05	6.985e-05	0.000679991	2.26095e-05
Trichormus	3466	577	602	198	3540	0.000506532	0.000250308	0.000359399	3.43115e-05	0.000488035
Ancylobacter	215	176	131	3925	238	3.14207e-05	7.63503e-05	7.82081e-05	0.000680164	3.28114e-05
Methylovulum	747	466	537	4263	776	0.000109169	0.000202155	0.000320594	0.000738736	0.000106982
Kitasatospora	2058	1463	1360	5313	2348	0.000300762	0.000634662	0.000811932	0.000920691	0.000323702
Nakamurella	1885	1058	1336	5052	2161	0.00027548	0.00045897	0.000797603	0.000875463	0.000297922
Ralstonia	2129	1355	1034	5025	2351	0.000311138	0.000587811	0.000617307	0.000870784	0.000324116
Solidesulfovibrio	452	317	291	3844	485	6.60566e-05	0.000137517	0.000173729	0.000666128	6.68636e-05
Aeromonas	1398	1061	556	4466	1401	0.000204308	0.000460271	0.000331937	0.000773914	0.000193146
Cylindrospermum	3112	583	554	295	3436	0.000454797	0.00025291	0.000330743	5.11206e-05	0.000473698
Marmoricola	1613	783	1217	4654	1568	0.000235729	0.000339672	0.000726559	0.000806493	0.000216169
Mariniphaga	372	307	240	3747	318	5.43652e-05	0.000133179	0.000143282	0.000649319	4.38405e-05
Pusillimonas	1494	1026	603	4488	1659	0.000218338	0.000445088	0.000359996	0.000777727	0.000228715
Actinomyces	1812	1243	1243	4822	1794	0.000264811	0.000539224	0.000742082	0.000835606	0.000247326
Silanimonas	3404	1723	232	1351	3839	0.000497471	0.000747452	0.000138506	0.000234115	0.000529256
Pseudarthrobacter	234	206	166	3520	186	3.41975e-05	8.93646e-05	9.91034e-05	0.000609982	2.56425e-05
Arcobacter	222	180	102	3463	251	3.24437e-05	7.80856e-05	6.08949e-05	0.000600104	3.46036e-05
Mycolicibacter	843	643	600	3990	890	0.000123199	0.000278939	0.000358205	0.000691428	0.000122698
Gaiella	1109	572	670	4104	1353	0.000162073	0.000248139	0.000399996	0.000711183	0.000186529
Rhizobacter	3615	3457	1049	4716	4368	0.000528307	0.00149968	0.000626262	0.000817237	0.000602186
Pleurocapsa	3282	870	641	532	3275	0.000479641	0.000377413	0.000382682	9.21904e-05	0.000451502
Fuerstiella	2532	5644	4092	5293	2751	0.000370034	0.00244842	0.00244296	0.000917225	0.000379261
Mycobacteroides	1530	1292	1076	4510	1565	0.000223599	0.000560481	0.000642381	0.000781539	0.000215756
Draconibacterium	268	246	182	3414	277	3.91663e-05	0.000106717	0.000108656	0.000591613	3.81881e-05
Roseomonas	2479	3342	1034	4906	2690	0.000362289	0.00144979	0.000617307	0.000850162	0.000370852
Ottowia	2451	1596	542	4311	2813	0.000358196	0.000692359	0.000323579	0.000747054	0.000387809
Sphaerospermopsis	3021	1515	536	155	3236	0.000441498	0.00065722	0.000319997	2.686e-05	0.000446125
Prosthecobacter	1442	3494	1799	4612	1578	0.000210738	0.00151573	0.00107402	0.000799215	0.000217548
Leifsonia	1102	802	837	4071	1130	0.00016105	0.000347915	0.000499696	0.000705465	0.000155785
Thiomicrospira	381	261	219	3422	371	5.56805e-05	0.000113224	0.000130745	0.000592999	5.11472e-05
Thiohalocapsa	2147	928	2828	4774	2557	0.000313769	0.000402574	0.00168834	0.000827288	0.000352516
Azoarcus	1862	1416	1350	4712	2107	0.000272118	0.000614273	0.000805961	0.000816544	0.000290477
Candidatus Contendobacter	3244	665	682	2578	3544	0.000474088	0.000288483	0.00040716	0.000446742	0.000488587
Pseudorhodobacter	1230	2842	335	3789	1343	0.000179756	0.00123288	0.000199998	0.000656597	0.00018515
Dyella	1306	1137	674	4167	1483	0.000190863	0.00049324	0.000402384	0.000722101	0.000204451
Malikia	1764	695	404	3898	1993	0.000257796	0.000301497	0.000241191	0.000675486	0.000274761
Tsuneonella	354	790	248	3485	364	5.17346e-05	0.000342709	0.000148058	0.000603917	5.01822e-05
Caballeronia	1977	1667	991	4614	2285	0.000288925	0.000723159	0.000591635	0.000799561	0.000315017
Carbonactinospora	1503	560	1081	4101	1691	0.000219653	0.000242933	0.000645366	0.000710663	0.000233126
Syntrophobacter	411	362	277	3393	403	6.00648e-05	0.000157039	0.000165371	0.000587974	5.55588e-05
Arenimonas	1717	2205	633	4324	1957	0.000250928	0.000956548	0.000377906	0.000749307	0.000269798
Treponema	737	508	469	3622	831	0.000107707	0.000220375	0.000279997	0.000627657	0.000114564
Paraperlucidibaca	104	111	86	3087	87	1.51989e-05	4.81528e-05	5.13427e-05	0.000534947	1.19941e-05
Magnetospirillum	2359	1804	1098	4623	2787	0.000344751	0.000782591	0.000655515	0.000801121	0.000384224
Roseimaritima	2160	2605	2402	5325	2426	0.000315669	0.00113007	0.00143401	0.000922771	0.000334456
Desulfobacca	376	251	251	3213	281	5.49498e-05	0.000108886	0.000149849	0.000556782	3.87395e-05
Thiocapsa	2535	739	2683	4390	3046	0.000370473	0.000320585	0.00160177	0.000760744	0.000419931
Chlorogloeopsis	2799	449	506	344	2836	0.000409054	0.00019478	0.000302086	5.96119e-05	0.00039098
Janibacter	2149	1108	1848	4564	2067	0.000314061	0.00048066	0.00110327	0.000790897	0.000284963
Chroococcidiopsis	2639	475	420	261	2879	0.000385671	0.000206059	0.000250744	4.52288e-05	0.000396908
Mucilaginibacter	2754	2800	1078	4758	2869	0.000402478	0.00121466	0.000643575	0.000824515	0.000395529
Eubacterium	676	508	370	3446	648	9.87927e-05	0.000220375	0.000220893	0.000597158	8.93353e-05
Caulobacter	1799	2343	919	4389	1882	0.000262911	0.00101641	0.000548651	0.000760571	0.000259458
Thioalkalivibrio	1892	1432	1200	4430	2049	0.000276503	0.000621214	0.00071641	0.000767676	0.000282481
Paludisphaera	1157	1699	1364	4202	1229	0.000169087	0.000737041	0.00081432	0.000728166	0.000169434
Cuspidothrix	2533	798	426	84	2891	0.00037018	0.000346179	0.000254326	1.45564e-05	0.000398562
Pseudorhodoferax	2125	1718	628	4130	2408	0.000310554	0.000745283	0.000374921	0.000715689	0.000331974
Nitrosospira	1596	1300	963	4145	1747	0.000233244	0.000563951	0.000574919	0.000718288	0.000240847
Escherichia	1730	833	597	3755	1478	0.000252827	0.000361363	0.000356414	0.000650705	0.000203762
Kaistia	902	1023	539	3620	1018	0.000131821	0.000443786	0.000321788	0.000627311	0.000140345
Cereibacter	1215	2175	410	3656	1231	0.000177564	0.000943534	0.000244773	0.000633549	0.000169709
Cellvibrio	1900	3807	325	1837	2229	0.000277672	0.00165151	0.000194028	0.000318334	0.000307297
Litorilinea	3424	1290	1264	2521	3986	0.000500394	0.000559613	0.000754619	0.000436865	0.000549522
Kineococcus	1058	595	836	3637	1372	0.000154619	0.000258116	0.000499099	0.000630257	0.000189148
Zavarzinella	1806	2810	1907	4685	1898	0.000263934	0.001219	0.0011385	0.000811865	0.000261664
Desulfomicrobium	386	211	257	3030	358	5.64112e-05	9.15336e-05	0.000153431	0.00052507	4.9355e-05
Herminiimonas	936	1170	483	3563	975	0.00013679	0.000507556	0.000288355	0.000617433	0.000134416
Methylosarcina	413	301	386	3114	449	6.03571e-05	0.000130576	0.000230445	0.000539626	6.19005e-05
Fundidesulfovibrio	189	177	93	2886	177	2.7621e-05	7.67841e-05	5.55218e-05	0.000500116	2.44018e-05
Roseateles	2261	3046	680	4004	2657	0.000330429	0.00132138	0.000405966	0.000693854	0.000366302
Pseudorhodoplanes	2514	423	573	2941	2646	0.000367404	0.000183501	0.000342086	0.000509647	0.000364786
Sphaerotilus	2563	2052	627	3805	3221	0.000374565	0.000890175	0.000374324	0.00065937	0.000444057
Azohydromonas	2693	2334	930	4208	3282	0.000393563	0.00101251	0.000555218	0.000729206	0.000452467
Planctomicrobium	1737	2286	1820	4593	1868	0.00025385	0.000991686	0.00108656	0.000795922	0.000257528
Acidithiobacillus	1075	723	621	3548	1144	0.000157104	0.000313644	0.000370742	0.000614834	0.000157715
Gemmatimonas	2071	3886	1600	4425	2486	0.000302662	0.00168578	0.000955214	0.00076681	0.000342728
Sunxiuqinia	268	249	137	2897	290	3.91663e-05	0.000108018	8.17902e-05	0.000502022	3.99803e-05
Coraliomargarita	1331	927	807	3673	1336	0.000194516	0.000402141	0.000481786	0.000636495	0.000184185
Vallicoccus	1290	508	877	3513	1561	0.000188524	0.000220375	0.000523576	0.000608769	0.000215204
Leucobacter	1496	828	1053	3762	1686	0.00021863	0.000359194	0.00062865	0.000651918	0.000232437
Phreatobacter	641	869	634	3314	742	9.36777e-05	0.00037698	0.000378503	0.000574284	0.000102294
Methyloversatilis	1738	1433	888	3943	1975	0.000253997	0.000621648	0.000530144	0.000683284	0.00027228
Methanocella	111	137	116	2715	102	1.62219e-05	5.94318e-05	6.9253e-05	0.000470483	1.4062e-05
Jiangella	1456	716	978	3648	1679	0.000212784	0.000310607	0.000583874	0.000632163	0.000231472
Sulfurospirillum	225	130	81	2733	190	3.28822e-05	5.63951e-05	4.83577e-05	0.000473602	2.6194e-05
Microlunatus	1138	693	902	3528	1351	0.000166311	0.000300629	0.000538502	0.000611368	0.000186253
Tetrasphaera	1298	729	1105	3627	1491	0.000189694	0.000316246	0.000659694	0.000628524	0.000205554
Sorangium	3237	2768	1500	4505	3751	0.000473065	0.00120078	0.000895513	0.000780673	0.000517124
Pantoea	1457	506	466	3129	712	0.00021293	0.000219507	0.000278206	0.000542225	9.81585e-05
Gimesia	1644	2276	2051	4416	1883	0.000240259	0.000987348	0.00122446	0.00076525	0.000259596
Rhodoluna	375	2528	965	2595	373	5.48036e-05	0.00109667	0.000576113	0.000449688	5.14229e-05
Syntrophus	305	241	236	2762	357	4.45736e-05	0.000104548	0.000140894	0.000478628	4.92171e-05
Methanosarcina	766	317	351	2987	805	0.000111946	0.000137517	0.00020955	0.000517618	0.00011098
Mastigocoleus	2273	391	373	248	2424	0.000332183	0.000169619	0.000222684	4.2976e-05	0.00033418
Roseimicrobium	1459	1915	1511	4018	1526	0.000213223	0.000830743	0.00090208	0.00069628	0.000210379
Methylomarinum	356	237	313	2749	318	5.20269e-05	0.000102813	0.000186864	0.000476375	4.38405e-05
Brevundimonas	1749	1773	886	3804	1669	0.000255604	0.000769143	0.00052895	0.000659196	0.000230093
Kribbella	1230	560	813	3310	1387	0.000179756	0.000242933	0.000485368	0.000573591	0.000191216
Altererythrobacter	561	1111	373	2985	539	8.19862e-05	0.000481961	0.000222684	0.000517271	7.43082e-05
Thiolinea	305	156	95	2598	276	4.45736e-05	6.76741e-05	5.67158e-05	0.000450208	3.80502e-05
Rhodoplanes	2160	1575	906	3785	2349	0.000315669	0.000683249	0.00054089	0.000655904	0.00032384
Pseudolabrys	1462	522	332	3022	1610	0.000213661	0.000226448	0.000198207	0.000523683	0.00022196
Shewanella	1235	978	583	3315	1252	0.000180487	0.000424265	0.000348056	0.000574457	0.000172605
Helicobacter	871	534	367	2986	890	0.000127291	0.000231654	0.000219102	0.000517445	0.000122698
Maribellus	205	185	119	2528	172	2.99593e-05	8.02546e-05	7.1044e-05	0.000438078	2.37124e-05
Klebsiella	3081	1130	863	2590	2980	0.000450267	0.000490204	0.000515218	0.000448822	0.000410832
Propionivibrio	2084	1294	1344	3883	2278	0.000304562	0.000561348	0.000802379	0.000672886	0.000314052
Lautropia	3406	3670	1366	3161	4080	0.000497763	0.00159208	0.000815514	0.000547771	0.000562481
Actinokineospora	1102	875	920	3362	1365	0.00016105	0.000379583	0.000549248	0.000582602	0.000188183
Actinopolymorpha	1138	625	784	3190	1248	0.000166311	0.00027113	0.000468055	0.000552796	0.000172053
Angustibacter	985	428	770	3061	1237	0.000143951	0.00018567	0.000459697	0.000530442	0.000170537
Alsobacter	760	638	529	2953	773	0.000111069	0.00027677	0.000315818	0.000511726	0.000106568
Giesbergeria	678	386	178	2716	707	9.9085e-05	0.00016745	0.000106268	0.000470656	9.74692e-05
Collimonas	767	853	387	2945	900	0.000112092	0.000370039	0.000231042	0.00051034	0.000124077
Piscinibacter	3094	2632	1127	3490	3625	0.000452166	0.00114178	0.000672829	0.000604783	0.000499754
Candidatus Aquirickettsiella	39	29	39	2281	26	5.69958e-06	1.25804e-05	2.32833e-05	0.000395275	3.58444e-06
Thermomonospora	1208	753	850	3220	1360	0.000176541	0.000326658	0.000507457	0.000557995	0.000187494
Ruminococcus	1363	558	510	2990	1439	0.000199193	0.000242065	0.000304474	0.000518138	0.000198385
Isosphaera	1033	1310	1044	3342	1069	0.000150966	0.000568289	0.000623277	0.000579136	0.000147376
Bdellovibrio	1355	1007	817	3314	1344	0.000198024	0.000436845	0.000487756	0.000574284	0.000185288
Methylophaga	877	789	509	2976	934	0.000128167	0.000342275	0.000303877	0.000515712	0.000128764
Acaryochloris	2425	850	515	626	2499	0.000354397	0.000368737	0.000307459	0.00010848	0.00034452
Brachybacterium	1410	832	776	3216	1440	0.000206062	0.000360929	0.000463279	0.000557302	0.000198523
Methylocapsa	466	866	350	2701	534	6.81026e-05	0.000375678	0.000208953	0.000468057	7.36189e-05
Chlorobium	738	639	435	2813	857	0.000107854	0.000277204	0.000259699	0.000487466	0.000118149
Thiocystis	1084	336	1150	2967	1258	0.000158419	0.00014576	0.00068656	0.000514152	0.000173432
Schlegelella	2563	2215	766	3192	3025	0.000374565	0.000960886	0.000457309	0.000553143	0.000417036
Gloeocapsa	2102	547	347	268	2177	0.000307193	0.000237293	0.000207162	4.64418e-05	0.000300128
Epilithonimonas	312	220	91	2376	314	4.55966e-05	9.54379e-05	5.43278e-05	0.000411738	4.3289e-05
Starkeya	630	556	275	2645	619	9.20701e-05	0.000241198	0.000164177	0.000458353	8.53372e-05
Spirosoma	2305	1919	954	3605	2453	0.00033686	0.000832479	0.000569546	0.000624711	0.000338178
Allochromatium	1308	407	1259	3028	1571	0.000191155	0.00017656	0.000751634	0.000524723	0.000216583
Tessaracoccus	1150	733	947	3080	1174	0.000168064	0.000317982	0.000565367	0.000533734	0.000161851
Rubrobacter	930	570	692	2885	1058	0.000135913	0.000247271	0.00041313	0.000499942	0.000145859
Mastigocladopsis	1835	293	308	105	2059	0.000268172	0.000127106	0.000183879	1.81955e-05	0.00028386
Sporichthya	1225	522	790	2947	1369	0.000179025	0.000226448	0.000471637	0.000510686	0.000188735
Alistipes	730	621	374	2706	849	0.000106684	0.000269395	0.000223281	0.000468924	0.000117046
Hyphomonas	988	1674	561	2970	1060	0.000144389	0.000726196	0.000334922	0.000514672	0.000146135
Merismopedia	1965	461	348	322	2192	0.000287171	0.000199986	0.000207759	5.57995e-05	0.000302196
Sphingobacterium	1661	1473	681	3255	1829	0.000242744	0.000639	0.000406563	0.00056406	0.000252152
Methanolinea	112	60	101	2177	81	1.6368e-05	2.60285e-05	6.02979e-05	0.000377253	1.11669e-05
Polaribacter	878	726	310	2733	987	0.000128314	0.000314945	0.000185073	0.000473602	0.000136071
Agromyces	700	595	603	2752	830	0.0001023	0.000258116	0.000359996	0.000476895	0.000114426
Stanieria	2039	448	288	256	1999	0.000297986	0.000194346	0.000171938	4.43623e-05	0.000275588
Campylobacter	629	413	251	2508	595	9.19239e-05	0.000179163	0.000149849	0.000434612	8.20285e-05
Methylocucumis	289	219	239	2318	309	4.22353e-05	9.50041e-05	0.000142685	0.000401687	4.25997e-05
Flavihumibacter	1664	3027	619	2529	1881	0.000243182	0.00131314	0.000369548	0.000438251	0.00025932
Beggiatoa	1691	899	677	2974	1854	0.000247128	0.000389994	0.000404175	0.000515365	0.000255598
Marinobacterium	946	850	633	2870	1037	0.000138251	0.000368737	0.000377906	0.000497343	0.000142964
Belnapia	1479	2075	666	3132	1555	0.000216145	0.000900153	0.000397608	0.000542745	0.000214377
Sphaerobacter	886	381	764	2710	985	0.000129483	0.000165281	0.000456115	0.000469617	0.000135795
Kaistella	389	248	103	2283	369	5.68496e-05	0.000107585	6.14919e-05	0.000395622	5.08715e-05
Lentzea	1094	775	788	2924	1141	0.00015988	0.000336202	0.000470443	0.000506701	0.000157302
Methanospirillum	258	112	113	2186	293	3.77049e-05	4.85866e-05	6.7462e-05	0.000378813	4.03939e-05
Hungatella	119	86	58	2088	97	1.7391e-05	3.73075e-05	3.46265e-05	0.00036183	1.33727e-05
Bifidobacterium	966	743	732	2853	1161	0.000141174	0.00032232	0.00043701	0.000494397	0.000160059
Microbispora	1151	750	755	2905	1291	0.000168211	0.000325356	0.000450741	0.000503408	0.000177981
Agitococcus	217	476	170	2219	222	3.1713e-05	0.000206493	0.000101491	0.000384531	3.06056e-05
Alicyclobacillus	891	641	528	2674	924	0.000130213	0.000278071	0.00031522	0.000463378	0.000127385
Brevibacterium	1064	706	731	2822	1128	0.000155496	0.000306269	0.000436413	0.000489025	0.00015551
Pseudacidovorax	1376	961	381	2752	1521	0.000201093	0.00041689	0.00022746	0.000476895	0.00020969
Methylogaea	413	295	523	2369	461	6.03571e-05	0.000127974	0.000312235	0.000410525	6.35549e-05
Hylemonella	1624	969	241	2515	1849	0.000237336	0.000420361	0.000143879	0.000435825	0.000254909
Thiofilum	181	134	108	2101	225	2.64519e-05	5.81304e-05	6.44769e-05	0.000364083	3.10192e-05
Stutzerimonas	1613	860	573	2769	1067	0.000235729	0.000373075	0.000342086	0.000479841	0.0001471
Rubinisphaera	1251	1533	1394	3303	1348	0.000182825	0.000665029	0.00083223	0.000572378	0.000185839
Desulfosporosinus	589	378	266	2365	670	8.60782e-05	0.00016398	0.000158804	0.000409832	9.23683e-05
Anaeromyxobacter	1015	1274	1097	2994	1021	0.000148335	0.000552672	0.000654918	0.000518831	0.000140758
Catenulispora	1030	518	648	2642	1228	0.000150527	0.000224713	0.000386862	0.000457833	0.000169296
Undibacter	984	190	291	2314	975	0.000143805	8.24236e-05	0.000173729	0.000400994	0.000134416
Glycomyces	943	566	605	2616	1015	0.000137813	0.000245536	0.00036119	0.000453327	0.000139931
Knoellia	877	734	919	2748	973	0.000128167	0.000318416	0.000548651	0.000476202	0.000134141
Aromatoleum	1240	1075	1118	3080	1529	0.000181217	0.000466344	0.000667456	0.000533734	0.000210793
Ruminiclostridium	270	171	157	2086	270	3.94586e-05	7.41813e-05	9.37303e-05	0.000361484	3.7223e-05
Leptothrix	1607	1576	504	2858	1817	0.000234852	0.000683682	0.000300892	0.000495264	0.000250497
Roseovarius	1399	1867	714	3001	1570	0.000204454	0.000809921	0.000426264	0.000520044	0.000216445
Chromobacterium	1075	835	572	2710	1199	0.000157104	0.00036223	0.000341489	0.000469617	0.000165298
Dolichospermum	1668	424	352	127	1932	0.000243767	0.000183935	0.000210147	2.20079e-05	0.000266351
Aureimonas	1055	1052	553	2736	1114	0.000154181	0.000456367	0.000330146	0.000474122	0.000153579
Solimonas	1047	924	528	2687	1138	0.000153012	0.000400839	0.00031522	0.000465631	0.000156888
Aliarcobacter	262	117	103	2038	309	3.82895e-05	5.07556e-05	6.14919e-05	0.000353166	4.25997e-05
Pseudoduganella	693	616	273	2379	711	0.000101277	0.000267226	0.000162983	0.000412258	9.80206e-05
Candidatus Fonsibacter	48	1883	6	49	43	7.01486e-06	0.000816862	3.58205e-06	8.49122e-06	5.92811e-06
Agrobacterium	858	827	426	2550	953	0.000125391	0.00035876	0.000254326	0.00044189	0.000131384
Synechocystis	1903	824	333	284	1960	0.00027811	0.000357458	0.000198804	4.92144e-05	0.000270212
Terrimicrobium	1094	626	808	2664	1126	0.00015988	0.000271564	0.000482383	0.000461645	0.000155234
Undibacterium	508	1400	258	2221	592	7.42406e-05	0.000607332	0.000154028	0.000384878	8.16149e-05
Saccharothrix	1044	812	762	2705	1114	0.000152573	0.000352253	0.00045492	0.00046875	0.000153579
Photobacterium	743	664	426	2418	822	0.000108584	0.000288049	0.000254326	0.000419016	0.000113323
Prochlorococcus	2427	1914	623	1935	2692	0.000354689	0.00083031	0.000371936	0.000335317	0.000371127
Prochlorothrix	1835	669	331	266	1837	0.000268172	0.000290218	0.00019761	4.60952e-05	0.000253254
Mariniblastus	1359	1671	1356	3155	1308	0.000198608	0.000724894	0.000809544	0.000546731	0.000180325
Terrabacter	238	207	227	1977	207	3.4782e-05	8.97984e-05	0.000135521	0.000342595	2.85377e-05
Haloferula	1417	1108	858	2875	1554	0.000207085	0.00048066	0.000512233	0.00049821	0.000214239
Methyloglobulus	209	195	154	1935	201	3.05439e-05	8.45927e-05	9.19393e-05	0.000335317	2.77105e-05
Saccharomonospora	842	476	594	2400	944	0.000123052	0.000206493	0.000354623	0.000415897	0.000130143
Zoogloea	810	646	570	2442	910	0.000118376	0.00028024	0.000340295	0.000423175	0.000125455
Sandaracinus	1129	2733	686	1522	1218	0.000164995	0.0011856	0.000409548	0.000263748	0.000167917
Chamaesiphon	1769	539	311	359	1829	0.000258527	0.000233823	0.00018567	6.22112e-05	0.000252152
Hydrogenovibrio	232	191	111	1908	248	3.39052e-05	8.28574e-05	6.62679e-05	0.000330638	3.419e-05
Embleya	1014	657	743	2544	1114	0.000148189	0.000285012	0.000443577	0.00044085	0.000153579
Emticicia	1094	1663	344	2405	1169	0.00015988	0.000721424	0.000205371	0.000416763	0.000161162
Quadrisphaera	840	498	576	2363	911	0.00012276	0.000216037	0.000343877	0.000409485	0.000125593
Xenococcus	1618	407	346	216	1759	0.000236459	0.00017656	0.000206565	3.74307e-05	0.000242501
Paucibacter	1427	1832	359	2385	1786	0.000208546	0.000794737	0.000214326	0.000413297	0.000246223
Candidimonas	816	574	387	2292	1014	0.000119253	0.000249006	0.000231042	0.000397181	0.000139793
Lachnoclostridium	383	206	167	1945	361	5.59728e-05	8.93646e-05	9.97004e-05	0.00033705	4.97686e-05
Isoptericola	826	441	483	2278	907	0.000120714	0.00019131	0.000288355	0.000394755	0.000125042
Aliterella	1612	349	304	158	1653	0.000235583	0.000151399	0.000181491	2.73799e-05	0.000227888
Cryptosporangium	904	532	663	2401	1047	0.000132113	0.000230786	0.000395817	0.00041607	0.000144343
Smithella	419	199	163	1952	427	6.12339e-05	8.63279e-05	9.73124e-05	0.000338263	5.88675e-05
Ornithinimicrobium	1050	896	1447	2731	1107	0.00015345	0.000388693	0.000863871	0.000473256	0.000152614
Candidatus Competibacter	1683	363	380	1521	1920	0.000245959	0.000157473	0.000226863	0.000263575	0.000264697
Alkalinema	1699	626	339	399	1889	0.000248297	0.000271564	0.000202386	6.91428e-05	0.000260423
Rivicola	267	264	132	1885	242	3.90202e-05	0.000114525	7.88051e-05	0.000326652	3.33629e-05
Propionibacterium	756	536	460	2262	756	0.000110484	0.000232521	0.000274624	0.000391983	0.000104224
Lutibacter	624	483	181	2090	643	9.11932e-05	0.00020953	0.000108059	0.000362177	8.8646e-05
Tangfeifania	130	142	124	1783	137	1.89986e-05	6.16008e-05	7.40291e-05	0.000308977	1.88872e-05
Flavisolibacter	915	1709	360	2253	1022	0.000133721	0.000741379	0.000214923	0.000390423	0.000140896
Parabacteroides	501	438	271	2067	548	7.32176e-05	0.000190008	0.000161789	0.000358191	7.5549e-05
Sinomonas	492	304	343	2028	454	7.19024e-05	0.000131878	0.000204774	0.000351433	6.25898e-05
Rhodovulum	1208	1306	548	2568	1307	0.000176541	0.000566554	0.000327161	0.000445009	0.000180187
Staphylococcus	1675	422	337	1861	591	0.00024479	0.000183067	0.000201192	0.000322493	8.14771e-05
Amnibacterium	300	193	210	1877	289	4.38429e-05	8.37251e-05	0.000125372	0.000325266	3.98424e-05
Acidihalobacter	726	604	511	2260	801	0.0001061	0.00026202	0.000305071	0.000391636	0.000110428
Croceicoccus	470	733	408	2112	495	6.86872e-05	0.000317982	0.000243579	0.000365989	6.82422e-05
Dyadobacter	1875	1359	602	2463	2074	0.000274018	0.000589546	0.000359399	0.000426814	0.000285928
Pandoraea	1474	1153	546	2516	1598	0.000215415	0.000500181	0.000325967	0.000435998	0.000220305
Delftia	852	480	302	2131	843	0.000124514	0.000208228	0.000180297	0.000369282	0.000116219
Afipia	1511	996	852	2651	1646	0.000220822	0.000432073	0.000508651	0.000459393	0.000226923
Saccharopolyspora	998	667	629	2363	1064	0.000145851	0.00028935	0.000375518	0.000409485	0.000146686
Rubritepida	1579	1800	510	2417	1928	0.00023076	0.000780856	0.000304474	0.000418843	0.0002658
Alcanivorax	977	779	545	2339	954	0.000142782	0.000337937	0.00032537	0.000405326	0.000131521
Lentimicrobium	670	280	111	1908	761	9.79158e-05	0.000121466	6.62679e-05	0.000330638	0.000104914
Thermasporomyces	789	370	485	2127	836	0.000115307	0.000160509	0.000289549	0.000368588	0.000115254
Micavibrio	656	583	448	2149	698	9.58698e-05	0.00025291	0.00026746	0.000372401	9.62284e-05
Rubellimicrobium	657	861	263	2108	724	9.6016e-05	0.000373509	0.000157013	0.000365296	9.98129e-05
Salinispora	658	611	487	2178	780	9.61621e-05	0.000265057	0.000290743	0.000377426	0.000107533
Kineosporia	946	579	671	2312	1072	0.000138251	0.000251175	0.000400593	0.000400647	0.000147789
Modestobacter	781	622	537	2227	877	0.000114138	0.000269829	0.000320594	0.000385917	0.000120906
Acidothermus	728	295	556	2088	937	0.000106392	0.000127974	0.000331937	0.00036183	0.000129178
Rhodoblastus	362	559	232	1901	352	5.29038e-05	0.000242499	0.000138506	0.000329425	4.85278e-05
Jatrophihabitans	784	454	578	2174	918	0.000114576	0.000196949	0.000345071	0.000376733	0.000126558
Limnospira	1340	193	231	91	1506	0.000195832	8.37251e-05	0.000137909	1.57694e-05	0.000207622
Thiorhodovibrio	1362	400	931	2245	1517	0.000199047	0.000173523	0.000555815	0.000389037	0.000209138
Leptospira	1373	1114	649	2512	1496	0.000200654	0.000483263	0.000387459	0.000435305	0.000206243
Aquincola	1908	1846	586	1779	2458	0.000278841	0.000800811	0.000349847	0.000308283	0.000338867
Lachnotalea	73	62	63	1602	85	1.06684e-05	2.68961e-05	3.76115e-05	0.000277611	1.17184e-05
Prauserella	944	498	543	2179	1033	0.000137959	0.000216037	0.000324176	0.0003776	0.000142413
Paenarthrobacter	1473	296	286	206	1529	0.000215269	0.000128407	0.000170744	3.56978e-05	0.000210793
Rippkaea	1339	271	323	58	1527	0.000195685	0.000117562	0.000192834	1.00508e-05	0.000210517
Pontibacter	1328	1248	485	2375	1521	0.000194078	0.000541393	0.000289549	0.000411564	0.00020969
Muricauda	1039	893	596	2353	1085	0.000151843	0.000387391	0.000355817	0.000407752	0.000149581
Candidatus Nitrotoga	597	545	1720	1924	651	8.72474e-05	0.000236426	0.00102685	0.000333411	8.97489e-05
Rubritalea	995	956	731	2412	1078	0.000145412	0.000414721	0.000436413	0.000417976	0.000148616
Cryobacterium	590	478	523	2051	642	8.62244e-05	0.000207361	0.000312235	0.000355418	8.85081e-05
Gemmatirosa	488	826	416	2020	527	7.13178e-05	0.000358326	0.000248356	0.000350046	7.26538e-05
Methylohalobius	411	272	341	1848	487	6.00648e-05	0.000117996	0.00020358	0.00032024	6.71393e-05
Chelatococcus	909	839	514	2226	906	0.000132844	0.000363965	0.000306862	0.000385744	0.000124904
Rubripirellula	1016	1215	1065	2574	1142	0.000148481	0.000527077	0.000635814	0.000446049	0.00015744
Streptosporangium	776	485	510	2075	863	0.000113407	0.000210397	0.000304474	0.000359577	0.000118976
Tenacibaculum	887	612	244	1986	972	0.000129629	0.000265491	0.00014567	0.000344155	0.000134003
Xanthobacter	332	300	179	1730	332	4.85195e-05	0.000130143	0.000106865	0.000299792	4.57705e-05
Chondrocystis	1365	295	217	159	1434	0.000199485	0.000127974	0.000129551	2.75532e-05	0.000197696
Vitreoscilla	1335	1231	426	2229	1520	0.000195101	0.000534018	0.000254326	0.000386264	0.000209552
Thiorhodococcus	936	219	711	1984	936	0.00013679	9.50041e-05	0.000424473	0.000343808	0.00012904
Microbulbifer	859	829	491	2167	941	0.000125537	0.000359627	0.000293131	0.00037552	0.000129729
Myxococcus	951	824	600	2234	979	0.000138982	0.000357458	0.000358205	0.00038713	0.000134968
Roseicella	1098	1834	482	2113	1239	0.000160465	0.000795605	0.000287758	0.000366162	0.000170812
Sinorhizobium	945	834	537	2212	1112	0.000138105	0.000361796	0.000320594	0.000383318	0.000153304
Adhaeribacter	662	552	228	1908	711	9.67467e-05	0.000239462	0.000136118	0.000330638	9.80206e-05
Candidatus Sulfopaludibacter	762	881	671	2204	831	0.000111361	0.000382185	0.000400593	0.000381932	0.000114564
Sanguibacter	655	424	440	1965	820	9.57237e-05	0.000183935	0.000262684	0.000340515	0.000113048
Candidatus Omnitrophus	90	49	56	1490	78	1.31529e-05	2.12566e-05	3.34325e-05	0.000258203	1.07533e-05
Chlorogloea	1347	302	185	119	1365	0.000196855	0.00013101	0.000110447	2.06215e-05	0.000188183
Parachlamydia	376	293	206	1732	422	5.49498e-05	0.000127106	0.000122984	0.000300139	5.81782e-05
Kutzneria	713	500	493	2015	807	0.0001042	0.000216904	0.000294325	0.00034918	0.000111255
Microtetraspora	626	417	428	1934	694	9.14855e-05	0.000180898	0.00025552	0.000335143	9.5677e-05
Dehalobacter	250	198	203	1644	275	3.65358e-05	8.58941e-05	0.000121193	0.000284889	3.79123e-05
Actinospica	651	319	394	1879	671	9.51391e-05	0.000138385	0.000235221	0.000325612	9.25061e-05
Actinotalea	579	277	425	1856	660	8.46168e-05	0.000120165	0.000253729	0.000321627	9.09896e-05
Xylophilus	856	662	196	1911	979	0.000125098	0.000287181	0.000117014	0.000331158	0.000134968
Cohnella	604	520	349	1900	602	8.82704e-05	0.00022558	0.000208356	0.000329252	8.29936e-05
Thiomicrorhabdus	184	170	92	1551	174	2.68903e-05	7.37475e-05	5.49248e-05	0.000268773	2.39882e-05
Nitrolancea	618	204	473	1827	654	9.03164e-05	8.8497e-05	0.000282385	0.000316601	9.01624e-05
Azospira	1954	2004	1340	3067	2106	0.000285563	0.000869352	0.000799991	0.000531481	0.00029034
Ensifer	805	808	464	2067	799	0.000117645	0.000350517	0.000277012	0.000358191	0.000110153
Halothece	1359	329	251	165	1386	0.000198608	0.000142723	0.000149849	2.85929e-05	0.000191078
Mumia	640	238	388	1809	771	9.35315e-05	0.000103246	0.000231639	0.000313482	0.000106292
Geothrix	297	437	228	1683	293	4.34045e-05	0.000189574	0.000136118	0.000291648	4.03939e-05
Actinomycetospora	712	459	554	1984	884	0.000104054	0.000199118	0.000330743	0.000343808	0.000121871
Aquimarina	884	718	295	1965	875	0.00012919	0.000311475	0.000176118	0.000340515	0.00012063
Neisseria	855	654	461	2034	930	0.000124952	0.000283711	0.000275221	0.000352472	0.000128213
Halomicronema	1407	795	264	237	1523	0.000205623	0.000344878	0.00015761	4.10698e-05	0.000209965
Prosthecomicrobium	1913	812	748	1605	2036	0.000279572	0.000352253	0.000446562	0.000278131	0.000280689
Chitinimonas	940	1014	475	2123	1034	0.000137374	0.000439882	0.000283579	0.000367895	0.00014255
Metallibacterium	345	256	137	1618	373	5.04193e-05	0.000111055	8.17902e-05	0.000280384	5.14229e-05
Anaerorhabdus	27	8	11	1361	12	3.94586e-06	3.47047e-06	6.56709e-06	0.000235848	1.65436e-06
Candidatus Viridilinea	1529	415	709	706	1809	0.000223453	0.000180031	0.000423279	0.000122343	0.000249394
Selenomonas	1387	516	442	1535	1724	0.0002027	0.000223845	0.000263878	0.000266001	0.000237676
Dysgonomonas	609	372	256	1746	575	8.90011e-05	0.000161377	0.000152834	0.000302565	7.92713e-05
Ectothiorhodospira	735	514	511	1941	809	0.000107415	0.000222978	0.000305071	0.000336356	0.000111531
Serpentinimonas	945	532	231	1774	1157	0.000138105	0.000230786	0.000137909	0.000307417	0.000159508
Candidatus Sumerlaea	280	205	140	1546	305	4.092e-05	8.89308e-05	8.35812e-05	0.000267907	4.20482e-05
Zhizhongheella	1629	1114	373	1362	1922	0.000238067	0.000483263	0.000222684	0.000236021	0.000264973
Pleomorphomonas	779	780	468	1999	942	0.000113845	0.000338371	0.0002794	0.000346407	0.000129867
Steroidobacter	1964	2547	963	1906	2121	0.000287025	0.00110491	0.000574919	0.000330291	0.000292408
Serratia	687	509	336	1818	793	0.0001004	0.000220809	0.000200595	0.000315042	0.000109325
Imhoffiella	544	236	819	1758	649	7.95018e-05	0.000102379	0.00048895	0.000304644	8.94731e-05
Trinickia	818	752	385	1919	1018	0.000119545	0.000326224	0.000229848	0.000332544	0.000140345
Bauldia	505	618	444	1806	594	7.38022e-05	0.000268094	0.000265072	0.000312962	8.18907e-05
Asanoa	613	347	433	1752	629	8.95857e-05	0.000150532	0.000258505	0.000303605	8.67159e-05
Niabella	1262	1760	484	1954	1344	0.000184432	0.000763503	0.000288952	0.000338609	0.000185288
Anaerolinea	673	368	431	1772	748	9.83542e-05	0.000159642	0.000257311	0.00030707	0.000103122
Azovibrio	954	793	795	2144	1093	0.00013942	0.00034401	0.000474622	0.000371534	0.000150684
Haliscomenobacter	1736	2253	1494	821	2088	0.000253704	0.000977371	0.000891931	0.000142271	0.000287858
Euzebya	926	742	683	2066	1067	0.000135328	0.000321886	0.000407757	0.000358018	0.0001471
Elizabethkingia	451	321	163	1581	520	6.59105e-05	0.000139253	9.73124e-05	0.000273972	7.16888e-05
Melaminivora	890	587	223	1726	1028	0.000130067	0.000254646	0.000133133	0.000299099	0.000141723
Beijerinckia	439	814	354	1685	405	6.41568e-05	0.00035312	0.000211341	0.000291994	5.58345e-05
Sulfitobacter	980	1469	434	1931	1132	0.00014322	0.000637265	0.000259102	0.000334624	0.000156061
Methanoculleus	195	119	93	1396	204	2.84979e-05	5.16232e-05	5.55218e-05	0.000241913	2.81241e-05
Enterobacter	871	417	366	1730	606	0.000127291	0.000180898	0.000218505	0.000299792	8.3545e-05
Niastella	1171	1738	371	1709	1302	0.000171133	0.000753959	0.00022149	0.000296153	0.000179498
Kocuria	820	468	562	1856	816	0.000119837	0.000203022	0.000335519	0.000321627	0.000112496
Planctopirus	819	901	782	2094	956	0.000119691	0.000390862	0.000466861	0.00036287	0.000131797
Marinomonas	525	559	311	1701	537	7.67251e-05	0.000242499	0.00018567	0.000294767	7.40325e-05
Dactylosporangium	593	370	390	1711	720	8.66628e-05	0.000160509	0.000232833	0.0002965	9.92614e-05
Lewinella	2512	1989	1499	2016	2941	0.000367111	0.000862845	0.000894916	0.000349353	0.000405455
Erysipelothrix	45	14	35	1267	46	6.57644e-06	6.07332e-06	2.08953e-05	0.000219559	6.3417e-06
Uliginosibacterium	922	1051	535	2020	985	0.000134744	0.000455933	0.0003194	0.000350046	0.000135795
Georgenia	641	381	476	1737	668	9.36777e-05	0.000165281	0.000284176	0.000301005	9.20925e-05
Propionicimonas	272	149	192	1451	347	3.97509e-05	6.46375e-05	0.000114626	0.000251444	4.78385e-05
Brucella	825	516	386	1780	824	0.000120568	0.000223845	0.000230445	0.000308457	0.000113599
Alteromonas	961	649	438	1862	1005	0.000140443	0.000281542	0.00026149	0.000322667	0.000138552
Botryobacter	633	416	421	1716	652	9.25085e-05	0.000180464	0.000251341	0.000297366	8.98867e-05
Nevskia	817	651	368	1805	851	0.000119399	0.000282409	0.000219699	0.000312789	0.000117321
Desulfonatronum	664	341	370	1672	688	9.7039e-05	0.000147929	0.000220893	0.000289741	9.48498e-05
Hassalia	1366	643	292	463	1482	0.000199631	0.000278939	0.000174326	8.02334e-05	0.000204313
Aurantiacibacter	305	570	276	1538	300	4.45736e-05	0.000247271	0.000164774	0.00026652	4.13589e-05
Methylovirgula	296	631	241	1540	362	4.32583e-05	0.000273733	0.000143879	0.000266867	4.99064e-05
Rhizorhabdus	758	1033	673	2004	903	0.000110776	0.000448124	0.000401787	0.000347274	0.00012449
Acetobacter	672	668	384	1771	724	9.82081e-05	0.000289784	0.000229251	0.000306897	9.98129e-05
Pelagibacterium	551	550	335	1662	494	8.05248e-05	0.000238595	0.000199998	0.000288008	6.81044e-05
Phytoactinopolyspora	614	239	380	1604	737	8.97318e-05	0.00010368	0.000226863	0.000277958	0.000101605
Asticcacaulis	840	848	459	1875	821	0.00012276	0.00036787	0.000274027	0.000324919	0.000113186
Filimonas	1041	1816	329	1204	1211	0.000152135	0.000787796	0.000196416	0.000208642	0.000166952
Archangium	1396	2118	908	2193	1596	0.000204016	0.000918807	0.000542084	0.000380026	0.000220029
Maribacter	777	689	299	1739	778	0.000113553	0.000298894	0.000178506	0.000301352	0.000107257
Aquaspirillum	493	449	316	1611	515	7.20485e-05	0.00019478	0.000188655	0.000279171	7.09995e-05
Caenimonas	900	838	251	1727	1000	0.000131529	0.000363532	0.000149849	0.000299272	0.000137863
Halopseudomonas	1017	712	486	1871	1096	0.000148627	0.000308872	0.000290146	0.000324226	0.000151098
Alicycliphilus	729	407	188	1555	903	0.000106538	0.00017656	0.000112238	0.000269466	0.00012449
Hydrococcus	1093	250	137	82	1124	0.000159734	0.000108452	8.17902e-05	1.42098e-05	0.000154958
Rufibacter	722	680	244	1672	688	0.000105515	0.00029499	0.00014567	0.000289741	9.48498e-05
Verminephrobacter	831	720	216	1668	981	0.000121445	0.000312342	0.000128954	0.000289048	0.000135244
Butyrivibrio	499	294	218	1516	507	7.29254e-05	0.00012754	0.000130148	0.000262708	6.98966e-05
Pontimonas	275	169	293	1414	261	4.01893e-05	7.33137e-05	0.000174923	0.000245032	3.59823e-05
Blastochloris	580	483	239	1600	639	8.47629e-05	0.00020953	0.000142685	0.000277264	8.80945e-05
Derxia	1341	948	478	1856	1401	0.000195978	0.000411251	0.00028537	0.000321627	0.000193146
Halobacteriovorax	307	224	117	1376	262	4.48659e-05	9.71731e-05	6.985e-05	0.000238447	3.61201e-05
Nitriliruptor	769	464	557	1761	799	0.000112384	0.000201287	0.000332534	0.000305164	0.000110153
Jannaschia	857	1180	443	1840	992	0.000125245	0.000511894	0.000264475	0.000318854	0.00013676
Roseiarcus	358	600	283	1507	364	5.23192e-05	0.000260285	0.000168953	0.000261148	5.01822e-05
Humitalea	850	1203	319	1708	965	0.000124222	0.000521872	0.000190446	0.00029598	0.000133038
Cycloclasticus	335	257	242	1425	362	4.89579e-05	0.000111489	0.000144476	0.000246939	4.99064e-05
Actinophytocola	667	387	395	1615	769	9.74774e-05	0.000167884	0.000235818	0.000279864	0.000106017
Thioflavicoccus	994	259	1008	1656	1182	0.000145266	0.000112356	0.000601785	0.000286969	0.000162954
Myxosarcina	1115	364	261	256	1287	0.000162949	0.000157906	0.000155819	4.43623e-05	0.00017743
Enhydrobacter	505	625	596	1676	514	7.38022e-05	0.00027113	0.000355817	0.000290435	7.08616e-05
Mangrovibacterium	179	133	64	1242	133	2.61596e-05	5.76965e-05	3.82085e-05	0.000215227	1.83358e-05
Thermobifida	523	303	369	1537	623	7.64328e-05	0.000131444	0.000220296	0.000266347	8.58887e-05
Thioclava	387	604	227	1501	496	5.65573e-05	0.00026202	0.000135521	0.000260109	6.83801e-05
Riemerella	249	270	75	1317	277	3.63896e-05	0.000117128	4.47756e-05	0.000228223	3.81881e-05
Shinella	909	432	238	1526	863	0.000132844	0.000187405	0.000142088	0.000264441	0.000118976
Enhygromyxa	970	1134	511	1888	1045	0.000141759	0.000491939	0.000305071	0.000327172	0.000144067
Pararhodobacter	502	779	187	1500	514	7.33638e-05	0.000337937	0.000111641	0.000259935	7.08616e-05
Agrococcus	420	258	354	1467	456	6.13801e-05	0.000111923	0.000211341	0.000254217	6.28656e-05
Xenophilus	927	737	290	1635	1099	0.000135475	0.000319717	0.000173132	0.00028333	0.000151512
Sulfuritalea	642	588	464	1685	724	9.38238e-05	0.000255079	0.000277012	0.000291994	9.98129e-05
Brevibacillus	510	451	321	1539	544	7.45329e-05	0.000195648	0.00019164	0.000266694	7.49975e-05
Neosynechococcus	1152	309	186	237	1121	0.000168357	0.000134047	0.000111044	4.10698e-05	0.000154545
Calidifontimicrobium	1348	890	325	937	1611	0.000197001	0.00038609	0.000194028	0.000162373	0.000222097
Baaleninema	1030	196	155	83	1045	0.000150527	8.50265e-05	9.25363e-05	1.43831e-05	0.000144067
Desulfatitalea	271	238	148	1323	269	3.96048e-05	0.000103246	8.83573e-05	0.000229263	3.70852e-05
Sideroxydans	334	365	192	1403	393	4.88118e-05	0.00015834	0.000114626	0.000243126	5.41802e-05
Candidatus Chloroploca	1391	449	630	1178	1580	0.000203285	0.00019478	0.000376115	0.000204136	0.000217824
Desulfobacterium	267	231	136	1302	251	3.90202e-05	0.00010021	8.11932e-05	0.000225624	3.46036e-05
Minicystis	1555	1475	631	1686	1904	0.000227252	0.000639868	0.000376712	0.000292167	0.000262491
Acetivibrio	155	156	131	1233	148	2.26522e-05	6.76741e-05	7.82081e-05	0.000213667	2.04037e-05
Arsenicicoccus	539	263	419	1501	669	7.87711e-05	0.000114092	0.000250147	0.000260109	9.22304e-05
Thalassospira	724	619	348	1632	771	0.000105808	0.000268528	0.000207759	0.00028281	0.000106292
Hoeflea	667	888	366	1650	705	9.74774e-05	0.000385222	0.000218505	0.000285929	9.71935e-05
Sedimenticola	709	420	507	1632	793	0.000103615	0.0001822	0.000302683	0.00028281	0.000109325
Leucothrix	343	349	182	1369	341	5.0127e-05	0.000151399	0.000108656	0.000237234	4.70113e-05
Meiothermus	861	735	701	1864	964	0.000125829	0.000318849	0.000418503	0.000323013	0.0001329
Methylotuvimicrobium	476	160	195	1346	498	6.95641e-05	6.94094e-05	0.000116417	0.000233249	6.86558e-05
Allonocardiopsis	496	274	434	1491	646	7.24869e-05	0.000118864	0.000259102	0.000258376	8.90595e-05
Cephaloticoccus	498	466	254	1481	546	7.27792e-05	0.000202155	0.00015164	0.000256643	7.52732e-05
Spirochaeta	375	269	235	1367	366	5.48036e-05	0.000116695	0.000140297	0.000236888	5.04579e-05
Luteitalea	768	961	724	1867	837	0.000112238	0.00041689	0.000432234	0.000323533	0.000115391
Flavilitoribacter	1628	1091	987	733	1881	0.000237921	0.000473285	0.000589247	0.000127022	0.00025932
Hydrotalea	1008	1479	197	763	1100	0.000147312	0.000641603	0.000117611	0.00013222	0.000151649
Cypionkella	403	789	96	1325	400	5.88956e-05	0.000342275	5.73128e-05	0.00022961	5.51452e-05
Chlamydia	816	330	245	1413	561	0.000119253	0.000143157	0.000146267	0.000244859	7.73412e-05
Nesterenkonia	478	325	290	1415	482	6.98564e-05	0.000140988	0.000173132	0.000245206	6.645e-05
Moraxella	465	370	238	1388	390	6.79565e-05	0.000160509	0.000142088	0.000240527	5.37666e-05
Richelia	1050	226	203	129	1009	0.00015345	9.80407e-05	0.000121193	2.23544e-05	0.000139104
Mitsuaria	866	1101	277	1545	1063	0.00012656	0.000477623	0.000165371	0.000267733	0.000146548
Kiritimatiella	237	169	204	1247	298	3.46359e-05	7.33137e-05	0.00012179	0.000216093	4.10832e-05
Akkermansia	480	353	371	1436	485	7.01486e-05	0.000153134	0.00022149	0.000248845	6.68636e-05
Actinocorallia	568	321	368	1445	558	8.30092e-05	0.000139253	0.000219699	0.000250404	7.69276e-05
Herbidospora	564	391	387	1486	667	8.24247e-05	0.000169619	0.000231042	0.000257509	9.19547e-05
Halpernia	89	160	38	1111	122	1.30067e-05	6.94094e-05	2.26863e-05	0.000192526	1.68193e-05
Ferriphaselus	429	437	260	1398	498	6.26953e-05	0.000189574	0.000155222	0.00024226	6.86558e-05
Myroides	553	391	149	1353	585	8.08171e-05	0.000169619	8.89543e-05	0.000234462	8.06499e-05
Hamadaea	613	288	345	1418	623	8.95857e-05	0.000124937	0.000205968	0.000245726	8.58887e-05
Methyloceanibacter	446	511	359	1453	511	6.51798e-05	0.000221676	0.000214326	0.000251791	7.0448e-05
Brachymonas	881	703	242	1484	968	0.000128752	0.000304967	0.000144476	0.000257163	0.000133451
Winogradskyella	607	499	168	1386	556	8.87088e-05	0.00021647	0.000100297	0.00024018	7.66519e-05
Elioraea	1165	1307	528	1777	1256	0.000170257	0.000566988	0.00031522	0.000307937	0.000173156
Blautia	277	215	173	1224	256	4.04816e-05	9.32689e-05	0.000103282	0.000212107	3.52929e-05
Extensimonas	708	560	151	1371	863	0.000103469	0.000242933	9.01483e-05	0.000237581	0.000118976
Aquirhabdus	107	104	55	1089	126	1.56373e-05	4.51161e-05	3.28355e-05	0.000188713	1.73707e-05
Rathayibacter	416	363	344	1383	460	6.07955e-05	0.000157473	0.000205371	0.00023966	6.3417e-05
Colwellia	414	385	220	1342	480	6.05032e-05	0.000167016	0.000131342	0.000232556	6.61743e-05
Endozoicomonas	561	532	345	1483	702	8.19862e-05	0.000230786	0.000205968	0.000256989	9.67799e-05
Coxiella	443	383	212	1338	477	6.47413e-05	0.000166149	0.000126566	0.000231862	6.57607e-05
Luteibacter	469	407	247	1371	539	6.85411e-05	0.00017656	0.000147461	0.000237581	7.43082e-05
Sulfuriferula	316	431	171	1281	362	4.61812e-05	0.000186972	0.000102088	0.000221985	4.99064e-05
Prosthecochloris	426	303	242	1318	454	6.22569e-05	0.000131444	0.000144476	0.000228397	6.25898e-05
Capnocytophaga	483	421	197	1344	513	7.05871e-05	0.000182633	0.000117611	0.000232902	7.07238e-05
Robiginitomaculum	781	860	407	1611	852	0.000114138	0.000373075	0.000242982	0.000279171	0.000117459
Ktedonobacter	558	362	262	1374	605	8.15478e-05	0.000157039	0.000156416	0.000238101	8.34072e-05
Actinopolyspora	550	322	377	1408	664	8.03787e-05	0.000139686	0.000225072	0.000243993	9.15411e-05
Methyloprofundus	181	104	151	1134	223	2.64519e-05	4.51161e-05	9.01483e-05	0.000196511	3.07435e-05
Castellaniella	555	415	295	1401	666	8.11094e-05	0.000180031	0.000176118	0.00024278	9.18168e-05
Plantactinospora	454	257	338	1336	528	6.63489e-05	0.000111489	0.000201789	0.000231516	7.27917e-05
Aurantimicrobium	638	814	830	1689	672	9.32392e-05	0.00035312	0.000495517	0.000292687	9.2644e-05
Defluviimonas	384	873	186	1282	526	5.61189e-05	0.000378715	0.000111044	0.000222158	7.2516e-05
Advenella	427	317	178	1275	412	6.24031e-05	0.000137517	0.000106268	0.000220945	5.67996e-05
Williamsia	405	271	310	1313	462	5.91879e-05	0.000117562	0.000185073	0.00022753	6.36927e-05
Nitrosococcus	487	294	329	1341	474	7.11716e-05	0.00012754	0.000196416	0.000232382	6.53471e-05
Brumimicrobium	1156	634	192	958	1241	0.000168941	0.000275035	0.000114626	0.000166012	0.000171088
Anaerohalosphaera	316	266	213	1232	325	4.61812e-05	0.000115393	0.000127163	0.000213494	4.48055e-05
Ruegeria	994	1048	417	1624	1039	0.000145266	0.000454631	0.000248953	0.000281423	0.00014324
Luteipulveratus	479	274	333	1321	458	7.00025e-05	0.000118864	0.000198804	0.000228916	6.31413e-05
Nodosilinea	892	908	154	195	1037	0.00013036	0.000393898	9.19393e-05	3.37916e-05	0.000142964
Pseudodesulfovibrio	279	217	212	1207	342	4.07739e-05	9.41365e-05	0.000126566	0.000209161	4.71492e-05
Desulfococcus	229	211	142	1156	262	3.34667e-05	9.15336e-05	8.47752e-05	0.000200324	3.61201e-05
Tsukamurella	472	346	312	1343	545	6.89795e-05	0.000150098	0.000186267	0.000232729	7.51354e-05
Actinoalloteichus	516	411	338	1389	628	7.54098e-05	0.000178295	0.000201789	0.0002407	8.6578e-05
Dehalogenimonas	226	168	152	1132	219	3.30283e-05	7.28798e-05	9.07453e-05	0.000196165	3.0192e-05
Salmonella	753	352	283	1336	610	0.000110046	0.000152701	0.000168953	0.000231516	8.40965e-05
Fusobacterium	489	195	140	1191	462	7.14639e-05	8.45927e-05	8.35812e-05	0.000206389	6.36927e-05
Ahniella	1259	667	355	1122	1325	0.000183994	0.00028935	0.000211938	0.000194432	0.000182669
Salinibacterium	303	210	249	1210	386	4.42813e-05	9.10998e-05	0.000148655	0.000209681	5.32151e-05
Labilithrix	1275	935	346	1075	1428	0.000186332	0.000405611	0.000206565	0.000186287	0.000196868
Nitratireductor	641	739	393	1493	724	9.36777e-05	0.000320585	0.000234624	0.000258722	9.98129e-05
Catonella	740	71	205	103	976	0.000108146	3.08004e-05	0.000122387	1.78489e-05	0.000134554
Roseiflexus	1214	758	542	1485	1402	0.000177418	0.000328827	0.000323579	0.000257336	0.000193284
Candidatus Entotheonella	756	594	381	1473	776	0.000110484	0.000257682	0.00022746	0.000255257	0.000106982
Azotobacter	502	366	288	1308	505	7.33638e-05	0.000158774	0.000171938	0.000226664	6.96209e-05
Candidatus Vecturithrix	484	215	180	1188	652	7.07332e-05	9.32689e-05	0.000107462	0.000205869	8.98867e-05
Candidatus Thiosymbion	1005	219	707	1085	1262	0.000146874	9.50041e-05	0.000422085	0.00018802	0.000173983
Micropruina	430	238	307	1241	413	6.28415e-05	0.000103246	0.000183282	0.000215053	5.69374e-05
Desulfatirhabdium	172	162	123	1072	196	2.51366e-05	7.0277e-05	7.3432e-05	0.000185767	2.70212e-05
Nannocystis	725	891	393	1511	812	0.000105954	0.000386523	0.000234624	0.000261842	0.000111945
Pelobacter	367	262	283	1228	401	5.36345e-05	0.000113658	0.000168953	0.0002128	5.52831e-05
Microcella	313	240	246	1187	336	4.57428e-05	0.000104114	0.000146864	0.000205696	4.6322e-05
Gulosibacter	436	242	282	1238	465	6.37183e-05	0.000104982	0.000168356	0.000214533	6.41063e-05
Methanobrevibacter	301	126	134	1100	287	4.3989e-05	5.46599e-05	7.99991e-05	0.000190619	3.95667e-05
Sterolibacterium	521	534	347	1382	596	7.61405e-05	0.000231654	0.000207162	0.000239487	8.21664e-05
Candidatus Scalindua	471	260	262	1243	500	6.88334e-05	0.00011279	0.000156416	0.0002154	6.89315e-05
Chloroflexus	1167	643	594	1508	1292	0.000170549	0.000278939	0.000354623	0.000261322	0.000178119
Thermus	749	511	467	1464	670	0.000109461	0.000221676	0.000278803	0.000253697	9.23683e-05
Arenibacter	514	522	228	1306	582	7.51175e-05	0.000226448	0.000136118	0.000226317	8.02363e-05
Thermoactinospora	472	239	294	1237	508	6.89795e-05	0.00010368	0.000175521	0.00021436	7.00344e-05
Sporomusa	297	234	166	1144	356	4.34045e-05	0.000101511	9.91034e-05	0.000198244	4.90793e-05
Skermanella	632	556	315	1382	729	9.23624e-05	0.000241198	0.000188058	0.000239487	0.000100502
Thermostichus	823	211	112	89	896	0.000120276	9.15336e-05	6.6865e-05	1.54228e-05	0.000123525
Acholeplasma	88	64	50	965	94	1.28606e-05	2.77638e-05	2.98504e-05	0.000167225	1.29591e-05
Chondromyces	1169	1066	473	1503	1370	0.000170841	0.00046244	0.000282385	0.000260455	0.000188872
Holophaga	229	242	151	1097	231	3.34667e-05	0.000104982	9.01483e-05	0.000190099	3.18464e-05
Phaeodactylibacter	1204	815	735	449	1451	0.000175956	0.000353554	0.000438801	7.78073e-05	0.000200039
Humidesulfovibrio	124	77	65	981	128	1.81217e-05	3.34033e-05	3.88056e-05	0.000169998	1.76465e-05
Anaerovorax	48	14	26	917	44	7.01486e-06	6.07332e-06	1.55222e-05	0.000158907	6.06598e-06
Acidiphilium	1155	653	388	1180	1307	0.000168795	0.000283277	0.000231639	0.000204483	0.000180187
Rhodomicrobium	436	489	243	1261	451	6.37183e-05	0.000212132	0.000145073	0.000218519	6.21762e-05
Haloechinothrix	397	277	306	1228	476	5.80188e-05	0.000120165	0.000182685	0.0002128	6.56228e-05
Kibdelosporangium	475	348	347	1287	532	6.94179e-05	0.000150965	0.000207162	0.000223025	7.33432e-05
Azorhizobium	457	438	264	1274	522	6.67874e-05	0.000190008	0.00015761	0.000220772	7.19645e-05
Fortiea	801	151	149	92	889	0.000117061	6.55051e-05	8.89543e-05	1.59427e-05	0.00012256
Mobilicoccus	562	273	332	1258	563	8.21324e-05	0.00011843	0.000198207	0.000217999	7.76169e-05
Antricoccus	412	268	283	1212	459	6.02109e-05	0.000116261	0.000168953	0.000210028	6.32792e-05
Sulfobacillus	362	324	247	1210	512	5.29038e-05	0.000140554	0.000147461	0.000209681	7.05859e-05
Haloactinopolyspora	500	230	374	1240	562	7.30715e-05	9.9776e-05	0.000223281	0.00021488	7.7479e-05
Nonlabens	454	323	110	1142	515	6.63489e-05	0.00014012	6.56709e-05	0.000197898	7.09995e-05
Gallionella	366	448	196	1193	420	5.34883e-05	0.000194346	0.000117014	0.000206735	5.79025e-05
Desulfogranum	242	178	149	1056	228	3.53666e-05	7.72179e-05	8.89543e-05	0.000182995	3.14328e-05
Pigmentiphaga	520	447	198	1232	624	7.59944e-05	0.000193912	0.000118208	0.000213494	8.60266e-05
Ruania	428	249	294	1191	473	6.25492e-05	0.000108018	0.000175521	0.000206389	6.52092e-05
Desulfacinum	135	140	97	989	173	1.97293e-05	6.07332e-05	5.79098e-05	0.000171384	2.38503e-05
Geotalea	340	235	332	1160	337	4.96886e-05	0.000101945	0.000198207	0.000201017	4.64599e-05
Sulfuricella	405	378	222	1191	431	5.91879e-05	0.00016398	0.000132536	0.000206389	5.9419e-05
Candidatus Methylomirabilis	747	369	304	1245	700	0.000109169	0.000160075	0.000181491	0.000215746	9.65042e-05
Cellulosimicrobium	423	284	302	1189	495	6.18185e-05	0.000123202	0.000180297	0.000206042	6.82422e-05
Epulopiscium	241	183	206	1054	251	3.52205e-05	7.9387e-05	0.000122984	0.000182648	3.46036e-05
Coprobacillus	73	81	46	903	73	1.06684e-05	3.51385e-05	2.74624e-05	0.000156481	1.0064e-05
Chromatium	381	141	345	1114	439	5.56805e-05	6.1167e-05	0.000205968	0.000193045	6.05219e-05
Candidatus Cloacimonas	226	105	91	982	277	3.30283e-05	4.55499e-05	5.43278e-05	0.000170171	3.81881e-05
Porphyromonas	497	423	203	1185	546	7.26331e-05	0.000183501	0.000121193	0.000205349	7.52732e-05
Candidatus Xiphinematobacter	504	339	450	1248	494	7.36561e-05	0.000147061	0.000268654	0.000216266	6.81044e-05
Dokdonella	629	488	202	1192	742	9.19239e-05	0.000211699	0.000120596	0.000206562	0.000102294
Corticimicrobacter	321	204	129	1037	344	4.69119e-05	8.8497e-05	7.70141e-05	0.000179702	4.74249e-05
Austwickia	478	213	334	1147	472	6.98564e-05	9.24012e-05	0.000199401	0.000198764	6.50714e-05
Salipiger	998	678	325	1147	1184	0.000145851	0.000294122	0.000194028	0.000198764	0.00016323
Dietzia	487	397	381	1238	478	7.11716e-05	0.000172222	0.00022746	0.000214533	6.58985e-05
Candidatus Puniceispirillum	520	370	305	1214	588	7.59944e-05	0.000160509	0.000182088	0.000210374	8.10635e-05
Glaciimonas	303	349	107	1037	260	4.42813e-05	0.000151399	6.38799e-05	0.000179702	3.58444e-05
Rivularia	870	221	169	164	813	0.000127144	9.58717e-05	0.000100894	2.84196e-05	0.000112083
Thermoflexus	458	446	380	1255	618	6.69335e-05	0.000193479	0.000226863	0.000217479	8.51994e-05
Promicromonospora	795	304	323	1167	657	0.000116184	0.000131878	0.000192834	0.00020223	9.0576e-05
Subtercola	370	242	253	1107	452	5.40729e-05	0.000104982	0.000151043	0.000191832	6.23141e-05
Collinsella	774	329	266	1111	827	0.000113115	0.000142723	0.000158804	0.000192526	0.000114013
Desulfosarcina	326	208	160	1040	386	4.76426e-05	9.02322e-05	9.55214e-05	0.000180222	5.32151e-05
Levilinea	371	152	162	1023	395	5.42191e-05	6.59389e-05	9.67154e-05	0.000177276	5.44559e-05
Methylocella	205	343	147	1011	241	2.99593e-05	0.000148796	8.77603e-05	0.000175196	3.3225e-05
Thermostaphylospora	371	179	232	1060	395	5.42191e-05	7.76517e-05	0.000138506	0.000183688	5.44559e-05
Roseibium	672	658	299	1280	712	9.82081e-05	0.000285446	0.000178506	0.000221812	9.81585e-05
Candidatus Promineofilum	552	387	525	1288	652	8.06709e-05	0.000167884	0.000313429	0.000223198	8.98867e-05
Lysinibacillus	389	179	133	1009	325	5.68496e-05	7.76517e-05	7.94021e-05	0.00017485	4.48055e-05
Inquilinus	731	834	373	1351	741	0.000106831	0.000361796	0.000222684	0.000234115	0.000102157
Pelodictyon	222	237	191	1015	279	3.24437e-05	0.000102813	0.000114029	0.00017589	3.84638e-05
Methylorubrum	471	400	273	1174	533	6.88334e-05	0.000173523	0.000162983	0.000203443	7.3481e-05
Wenzhouxiangella	589	391	270	1181	625	8.60782e-05	0.000169619	0.000161192	0.000204656	8.61644e-05
Catenuloplanes	445	261	270	1110	438	6.50336e-05	0.000113224	0.000161192	0.000192352	6.0384e-05
Citrobacter	675	1010	261	1164	698	9.86465e-05	0.000438147	0.000155819	0.00020171	9.62284e-05
Marinilabilia	290	247	85	982	281	4.23815e-05	0.000107151	5.07457e-05	0.000170171	3.87395e-05
Actinocatenispora	423	242	308	1112	483	6.18185e-05	0.000104982	0.000183879	0.000192699	6.65879e-05
Alkaliphilus	134	116	99	899	146	1.95832e-05	5.03218e-05	5.91038e-05	0.000155788	2.0128e-05
Maridesulfovibrio	436	196	173	1033	488	6.37183e-05	8.50265e-05	0.000103282	0.000179009	6.72772e-05
Kordia	346	324	137	1041	372	5.05655e-05	0.000140554	8.17902e-05	0.000180395	5.12851e-05
Roseburia	229	150	120	927	189	3.34667e-05	6.50713e-05	7.1641e-05	0.00016064	2.60561e-05
Kouleothrix	761	626	416	1330	841	0.000111215	0.000271564	0.000248356	0.000230476	0.000115943
Fibrobacter	284	233	172	1001	316	4.15046e-05	0.000101077	0.000102685	0.000173464	4.35647e-05
Granulicella	468	463	372	1213	607	6.83949e-05	0.000200853	0.000222087	0.000210201	8.36829e-05
Desulforamulus	531	233	226	1054	602	7.76019e-05	0.000101077	0.000134924	0.000182648	8.29936e-05
Candidatus Symbiobacter	386	307	186	1058	455	5.64112e-05	0.000133179	0.000111044	0.000183341	6.27277e-05
Rickettsia	877	269	163	503	898	0.000128167	0.000116695	9.73124e-05	8.7165e-05	0.000123801
Pseudoclavibacter	302	247	263	1041	344	4.41352e-05	0.000107151	0.000157013	0.000180395	4.74249e-05
Lishizhenia	904	454	163	648	988	0.000132113	0.000196949	9.73124e-05	0.000112292	0.000136209
Corallococcus	654	605	415	1303	757	9.55775e-05	0.000262454	0.000247759	0.000225797	0.000104362
Pseudogulbenkiania	455	328	218	1082	519	6.64951e-05	0.000142289	0.000130148	0.0001875	7.15509e-05
Thioalbus	540	302	335	1136	582	7.89172e-05	0.00013101	0.000199998	0.000196858	8.02363e-05
Psychromonas	369	246	188	1024	459	5.39268e-05	0.000106717	0.000112238	0.000177449	6.32792e-05
Bartonella	665	421	323	1181	716	9.71851e-05	0.000182633	0.000192834	0.000204656	9.871e-05
Moorella	270	266	206	999	285	3.94586e-05	0.000115393	0.000122984	0.000173117	3.9291e-05
Herbiconiux	338	206	287	1018	298	4.93963e-05	8.93646e-05	0.000171341	0.00017641	4.10832e-05
Kerstersia	323	220	119	966	334	4.72042e-05	9.54379e-05	7.1044e-05	0.000167398	4.60463e-05
Phyllobacterium	576	509	249	1155	557	8.41784e-05	0.000220809	0.000148655	0.00020015	7.67897e-05
Reyranella	214	327	416	1010	219	3.12746e-05	0.000141855	0.000248356	0.000175023	3.0192e-05
Gloeocapsopsis	693	181	132	137	802	0.000101277	7.85194e-05	7.88051e-05	2.37408e-05	0.000110566
Sphingosinicella	248	408	162	995	336	3.62435e-05	0.000176994	9.67154e-05	0.000172424	4.6322e-05
Candidatus Moduliflexus	393	196	190	995	468	5.74342e-05	8.50265e-05	0.000113432	0.000172424	6.45199e-05
Candidatus Magnetomorum	360	237	200	1009	426	5.26115e-05	0.000102813	0.000119402	0.00017485	5.87297e-05
Ferrovum	645	622	310	1216	696	9.42622e-05	0.000269829	0.000185073	0.000210721	9.59527e-05
Cnuella	646	834	200	1095	705	9.44084e-05	0.000361796	0.000119402	0.000189753	9.71935e-05
Anaerocolumna	95	57	51	801	85	1.38836e-05	2.47271e-05	3.04474e-05	0.000138806	1.17184e-05
Marinospirillum	291	260	153	976	353	4.25276e-05	0.00011279	9.13423e-05	0.000169131	4.86657e-05
Sutterella	767	439	272	1075	873	0.000112092	0.000190442	0.000162386	0.000186287	0.000120354
Desulfatiglans	168	127	93	861	175	2.4552e-05	5.50937e-05	5.55218e-05	0.000149203	2.4126e-05
Aquitalea	284	286	158	972	318	4.15046e-05	0.000124069	9.43273e-05	0.000168438	4.38405e-05
Daejeonella	515	705	227	1116	611	7.52636e-05	0.000305835	0.000135521	0.000193392	8.42343e-05
Cohaesibacter	378	491	233	1065	387	5.52421e-05	0.000213	0.000139103	0.000184554	5.3353e-05
Lampropedia	603	480	184	1080	597	8.81242e-05	0.000208228	0.00010985	0.000187154	8.23043e-05
Parvibium	896	795	377	1233	1060	0.000130944	0.000344878	0.000225072	0.000213667	0.000146135
Pelagerythrobacter	153	306	113	886	160	2.23599e-05	0.000132745	6.7462e-05	0.000153535	2.20581e-05
Candidatus Methanoperedens	242	118	161	900	236	3.53666e-05	5.11894e-05	9.61184e-05	0.000155961	3.25357e-05
Candidatus Ozemobacter	215	210	174	909	186	3.14207e-05	9.10998e-05	0.000103879	0.000157521	2.56425e-05
Sinosporangium	367	190	266	997	450	5.36345e-05	8.24236e-05	0.000158804	0.00017277	6.20384e-05
Ereboglobus	431	345	249	1054	414	6.29876e-05	0.000149664	0.000148655	0.000182648	5.70753e-05
Acuticoccus	533	538	334	1177	683	7.78942e-05	0.000233389	0.000199401	0.000203963	9.41605e-05
Prolixibacter	141	130	81	839	175	2.06062e-05	5.63951e-05	4.83577e-05	0.000145391	2.4126e-05
Methyloferula	140	266	130	883	197	2.046e-05	0.000115393	7.76111e-05	0.000153015	2.7159e-05
Candidatus Solibacter	485	524	508	1210	489	7.08794e-05	0.000227316	0.00030328	0.000209681	6.7415e-05
Thermodesulfovibrio	162	132	101	845	164	2.36752e-05	5.72627e-05	6.02979e-05	0.00014643	2.26095e-05
Arachidicoccus	668	1025	225	964	712	9.76235e-05	0.000444654	0.000134327	0.000167052	9.81585e-05
Longispora	299	221	239	976	363	4.36968e-05	9.58717e-05	0.000142685	0.000169131	5.00443e-05
Methanofollis	95	54	55	779	95	1.38836e-05	2.34257e-05	3.28355e-05	0.000134993	1.3097e-05
Loktanella	541	694	234	1107	602	7.90634e-05	0.000301063	0.0001397	0.000191832	8.29936e-05
Oscillibacter	201	147	112	860	179	2.93747e-05	6.37699e-05	6.6865e-05	0.00014903	2.46775e-05
Magnetococcus	369	334	211	1017	430	5.39268e-05	0.000144892	0.000125969	0.000176236	5.92811e-05
Brachyspira	140	86	82	817	168	2.046e-05	3.73075e-05	4.89547e-05	0.000141578	2.3161e-05
Leeia	362	343	218	1014	385	5.29038e-05	0.000148796	0.000130148	0.000175716	5.30773e-05
Oscillochloris	769	236	323	965	754	0.000112384	0.000102379	0.000192834	0.000167225	0.000103949
Listeria	753	184	116	764	290	0.000110046	7.98208e-05	6.9253e-05	0.000132394	3.99803e-05
Thermobispora	374	161	253	963	392	5.46575e-05	6.98432e-05	0.000151043	0.000166879	5.40423e-05
Celeribacter	450	563	226	1067	453	6.57644e-05	0.000244234	0.000134924	0.000184901	6.2452e-05
Desulfobacter	265	201	120	905	307	3.87279e-05	8.71955e-05	7.1641e-05	0.000156828	4.2324e-05
Segetibacter	569	938	182	938	648	8.31554e-05	0.000406912	0.000108656	0.000162546	8.93353e-05
Umezawaea	381	194	256	980	401	5.56805e-05	8.41589e-05	0.000152834	0.000169824	5.52831e-05
Stappia	437	496	199	1047	466	6.38645e-05	0.000215169	0.000118805	0.000181435	6.42442e-05
Taibaiella	847	1145	329	1013	920	0.000123783	0.000496711	0.000196416	0.000175543	0.000126834
Bellilinea	260	122	172	886	242	3.79972e-05	5.29247e-05	0.000102685	0.000153535	3.33629e-05
Pseudooceanicola	533	677	206	1067	538	7.78942e-05	0.000293688	0.000122984	0.000184901	7.41703e-05
Solimicrobium	333	506	172	975	316	4.86656e-05	0.000219507	0.000102685	0.000168958	4.35647e-05
Haliangium	648	917	341	1175	740	9.47007e-05	0.000397802	0.00020358	0.000203616	0.000102019
Desulfotomaculum	234	160	128	873	236	3.41975e-05	6.94094e-05	7.64171e-05	0.000151282	3.25357e-05
Chloracidobacterium	741	466	380	1168	734	0.000108292	0.000202155	0.000226863	0.000202403	0.000101191
Chrysosporum	621	138	83	54	677	9.07548e-05	5.98656e-05	4.95517e-05	9.35768e-06	9.33333e-05
Catelliglobosispora	349	205	214	950	364	5.10039e-05	8.89308e-05	0.00012776	0.000164626	5.01822e-05
Thermithiobacillus	251	241	179	927	334	3.66819e-05	0.000104548	0.000106865	0.00016064	4.60463e-05
Lacinutrix	239	281	76	879	282	3.49282e-05	0.0001219	4.53726e-05	0.000152322	3.88774e-05
Rubrivirga	447	364	305	1067	479	6.53259e-05	0.000157906	0.000182088	0.000184901	6.60364e-05
Capsulimonas	468	397	247	1052	535	6.83949e-05	0.000172222	0.000147461	0.000182301	7.37567e-05
Ardenticatena	544	311	280	1040	601	7.95018e-05	0.000134914	0.000167162	0.000180222	8.28557e-05
Marispirochaeta	315	141	141	878	281	4.6035e-05	6.1167e-05	8.41782e-05	0.000152149	3.87395e-05
Kytococcus	426	171	236	944	383	6.22569e-05	7.41813e-05	0.000140894	0.000163586	5.28016e-05
Hydrocarboniphaga	467	403	244	1042	451	6.82488e-05	0.000174825	0.00014567	0.000180568	6.21762e-05
Humibacillus	263	170	232	911	290	3.84356e-05	7.37475e-05	0.000138506	0.000157867	3.99803e-05
Eoetvoesia	281	205	114	887	342	4.10662e-05	8.89308e-05	6.8059e-05	0.000153708	4.71492e-05
Taylorella	330	219	102	892	359	4.82272e-05	9.50041e-05	6.08949e-05	0.000154575	4.94928e-05
Pseudovibrio	394	533	243	1042	479	5.75803e-05	0.00023122	0.000145073	0.000180568	6.60364e-05
Oryzisolibacter	389	327	112	925	504	5.68496e-05	0.000141855	6.6865e-05	0.000160294	6.9483e-05
Frateuria	314	326	165	944	377	4.58889e-05	0.000141422	9.85064e-05	0.000163586	5.19744e-05
Friedmanniella	357	222	265	962	378	5.21731e-05	9.63055e-05	0.000158207	0.000166705	5.21122e-05
Methanosphaerula	29	21	28	700	36	4.23815e-06	9.10998e-06	1.67162e-05	0.000121303	4.96307e-06
Allorhizocola	309	223	267	949	356	4.51582e-05	9.67393e-05	0.000159401	0.000164452	4.90793e-05
Dehalococcoides	155	118	116	811	200	2.26522e-05	5.11894e-05	6.9253e-05	0.000140538	2.75726e-05
Thiomargarita	439	267	196	956	524	6.41568e-05	0.000115827	0.000117014	0.000165666	7.22403e-05
Anaerotruncus	169	146	135	817	162	2.46982e-05	6.33361e-05	8.05961e-05	0.000141578	2.23338e-05
Flavonifractor	208	151	142	843	239	3.03977e-05	6.55051e-05	8.47752e-05	0.000146084	3.29493e-05
Xenorhabdus	340	324	169	923	276	4.96886e-05	0.000140554	0.000100894	0.000159947	3.80502e-05
Sulfurifustis	359	298	274	987	434	5.24653e-05	0.000129275	0.00016358	0.000171038	5.98326e-05
Desulfofustis	246	193	141	851	204	3.59512e-05	8.37251e-05	8.41782e-05	0.00014747	2.81241e-05
Mariprofundus	234	190	202	885	331	3.41975e-05	8.24236e-05	0.000120596	0.000153362	4.56327e-05
Gloeobacter	826	369	286	806	928	0.000120714	0.000160075	0.000170744	0.000139672	0.000127937
Phaeobacter	434	470	165	975	491	6.34261e-05	0.00020389	9.85064e-05	0.000168958	6.76908e-05
Alkalihalobacillus	451	296	195	952	488	6.59105e-05	0.000128407	0.000116417	0.000164972	6.72772e-05
Acidocella	419	479	245	1020	502	6.12339e-05	0.000207794	0.000146267	0.000176756	6.92073e-05
Thermorudis	327	187	261	914	359	4.77888e-05	8.11222e-05	0.000155819	0.000158387	4.94928e-05
Limihaloglobus	188	153	146	821	222	2.74749e-05	6.63727e-05	8.71632e-05	0.000142271	3.06056e-05
Longilinea	426	166	199	889	405	6.22569e-05	7.20122e-05	0.000118805	0.000154055	5.58345e-05
Aggregatilinea	472	274	281	983	487	6.89795e-05	0.000118864	0.000167759	0.000170344	6.71393e-05
Nitrosovibrio	419	352	309	1019	491	6.12339e-05	0.000152701	0.000184476	0.000176583	6.76908e-05
Acidipropionibacterium	317	190	183	876	291	4.63273e-05	8.24236e-05	0.000109253	0.000151802	4.01182e-05
Faecalibacterium	313	141	127	836	341	4.57428e-05	6.1167e-05	7.58201e-05	0.000144871	4.70113e-05
Pannonibacter	857	349	183	740	352	0.000125245	0.000151399	0.000109253	0.000128235	4.85278e-05
Desulfopila	134	130	50	746	121	1.95832e-05	5.63951e-05	2.98504e-05	0.000129275	1.66814e-05
Plasticicumulans	376	342	227	964	469	5.49498e-05	0.000148363	0.000135521	0.000167052	6.46578e-05
Candidatus Magnetoglobus	193	164	103	805	235	2.82056e-05	7.11446e-05	6.14919e-05	0.000139499	3.23978e-05
Mycolicibacillus	214	169	178	836	233	3.12746e-05	7.33137e-05	0.000106268	0.000144871	3.21221e-05
Sphaerochaeta	194	121	112	789	197	2.83517e-05	5.24908e-05	6.6865e-05	0.000136726	2.7159e-05
Sphaerisporangium	336	228	244	920	381	4.9104e-05	9.89084e-05	0.00014567	0.000159427	5.25258e-05
Cellulosilyticum	75	69	39	709	113	1.09607e-05	2.99328e-05	2.32833e-05	0.000122863	1.55785e-05
Dactylococcopsis	557	110	106	83	672	8.14017e-05	4.77189e-05	6.32829e-05	1.43831e-05	9.2644e-05
Nitrobacter	499	636	306	1071	530	7.29254e-05	0.000275902	0.000182685	0.000185594	7.30674e-05
Syntrophotalea	257	242	162	858	254	3.75588e-05	0.000104982	9.67154e-05	0.000148683	3.50172e-05
Roseivirga	637	712	263	1057	737	9.30931e-05	0.000308872	0.000157013	0.000183168	0.000101605
Psychrobacter	406	275	167	894	367	5.93341e-05	0.000119297	9.97004e-05	0.000154922	5.05957e-05
Pseudidiomarina	344	339	181	906	341	5.02732e-05	0.000147061	0.000108059	0.000157001	4.70113e-05
Labilibaculum	254	179	86	800	294	3.71203e-05	7.76517e-05	5.13427e-05	0.000138632	4.05317e-05
Alcaligenes	326	154	110	811	323	4.76426e-05	6.68065e-05	6.56709e-05	0.000140538	4.45298e-05
Micrococcus	655	183	231	817	333	9.57237e-05	7.9387e-05	0.000137909	0.000141578	4.59084e-05
Clostridioides	293	117	123	773	159	4.28199e-05	5.07556e-05	7.3432e-05	0.000133953	2.19202e-05
Lactobacillus	567	150	100	741	268	8.28631e-05	6.50713e-05	5.97009e-05	0.000128408	3.69473e-05
Salinibacter	306	260	228	898	353	4.47198e-05	0.00011279	0.000136118	0.000155615	4.86657e-05
Piscicoccus	370	209	359	931	397	5.40729e-05	9.0666e-05	0.000214326	0.000161333	5.47316e-05
Raineyella	363	169	237	868	320	5.30499e-05	7.33137e-05	0.000141491	0.000150416	4.41162e-05
Candidatus Thiodiazotropha	283	177	254	867	339	4.13585e-05	7.67841e-05	0.00015164	0.000150243	4.67356e-05
Acidobacterium	571	1022	1151	1081	605	8.34477e-05	0.000443352	0.000687157	0.000187327	8.34072e-05
Mycetocola	346	223	244	889	326	5.05655e-05	9.67393e-05	0.00014567	0.000154055	4.49434e-05
Crocinitomix	751	680	155	685	868	0.000109753	0.00029499	9.25363e-05	0.000118704	0.000119665
Smaragdicoccus	276	174	181	834	298	4.03355e-05	7.54827e-05	0.000108059	0.000144524	4.10832e-05
Formivibrio	302	266	151	857	345	4.41352e-05	0.000115393	9.01483e-05	0.00014851	4.75628e-05
Geoalkalibacter	250	222	219	854	291	3.65358e-05	9.63055e-05	0.000130745	0.00014799	4.01182e-05
Aminobacter	394	538	318	1010	459	5.75803e-05	0.000233389	0.000189849	0.000175023	6.32792e-05
Mycoplasma	158	96	73	714	111	2.30906e-05	4.16456e-05	4.35816e-05	0.000123729	1.53028e-05
Caldimonas	712	567	225	872	879	0.000104054	0.000245969	0.000134327	0.000151109	0.000121182
Yoonia	515	769	193	900	613	7.52636e-05	0.000333599	0.000115223	0.000155961	8.45101e-05
Hahella	357	422	225	934	440	5.21731e-05	0.000183067	0.000134327	0.000161853	6.06598e-05
Streptoalloteichus	312	190	232	859	389	4.55966e-05	8.24236e-05	0.000138506	0.000148856	5.36287e-05
Aurantimonas	344	374	198	902	377	5.02732e-05	0.000162244	0.000118208	0.000156308	5.19744e-05
Frondihabitans	173	173	139	768	189	2.52827e-05	7.50489e-05	8.29842e-05	0.000133087	2.60561e-05
Kineosphaera	311	131	216	820	327	4.54505e-05	5.68289e-05	0.000128954	0.000142098	4.50812e-05
Malaciobacter	54	44	20	642	55	7.89172e-06	1.90876e-05	1.19402e-05	0.000111252	7.58247e-06
Ignavibacterium	609	143	135	657	611	8.90011e-05	6.20346e-05	8.05961e-05	0.000113852	8.42343e-05
Halanaerobium	169	127	73	733	226	2.46982e-05	5.50937e-05	4.35816e-05	0.000127022	3.11571e-05
Traorella	19	9	3	609	20	2.77672e-06	3.90428e-06	1.79103e-06	0.000105534	2.75726e-06
Candidatus Brocadia	507	249	200	859	572	7.40945e-05	0.000108018	0.000119402	0.000148856	7.88577e-05
Ornatilinea	243	155	166	796	291	3.55127e-05	6.72403e-05	9.91034e-05	0.000137939	4.01182e-05
Desulfitobacterium	121	96	107	710	141	1.76833e-05	4.16456e-05	6.38799e-05	0.000123036	1.94387e-05
Lacrimispora	72	43	37	642	46	1.05223e-05	1.86538e-05	2.20893e-05	0.000111252	6.3417e-06
Paracnuella	413	684	194	885	464	6.03571e-05	0.000296725	0.00011582	0.000153362	6.39685e-05
Heliomicrobium	703	251	199	416	789	0.000102739	0.000108886	0.000118805	7.20888e-05	0.000108774
Andreprevotia	376	425	185	902	428	5.49498e-05	0.000184369	0.000110447	0.000156308	5.90054e-05
Methanolobus	145	138	91	718	141	2.11907e-05	5.98656e-05	5.43278e-05	0.000124422	1.94387e-05
Paraflavitalea	512	848	151	720	526	7.48252e-05	0.00036787	9.01483e-05	0.000124769	7.2516e-05
Aequorivita	347	365	122	844	371	5.07116e-05	0.00015834	7.2835e-05	0.000146257	5.11472e-05
Schaalia	267	211	149	799	247	3.90202e-05	9.15336e-05	8.89543e-05	0.000138459	3.40522e-05
Yersinia	368	304	210	885	382	5.37806e-05	0.000131878	0.000125372	0.000153362	5.26637e-05
Flexibacter	781	461	137	643	738	0.000114138	0.000199986	8.17902e-05	0.000111426	0.000101743
Nitrosopumilus	84	185	54	674	74	1.2276e-05	8.02546e-05	3.22385e-05	0.000116798	1.02019e-05
Christensenella	122	89	75	694	172	1.78294e-05	3.8609e-05	4.47756e-05	0.000120263	2.37124e-05
Crossiella	330	228	253	864	357	4.82272e-05	9.89084e-05	0.000151043	0.000149723	4.92171e-05
Aneurinibacillus	278	191	162	797	265	4.06278e-05	8.28574e-05	9.67154e-05	0.000138112	3.65337e-05
Stackebrandtia	283	180	194	810	314	4.13585e-05	7.80856e-05	0.00011582	0.000140365	4.3289e-05
Alkalilimnicola	424	374	254	931	441	6.19646e-05	0.000162244	0.00015164	0.000161333	6.07976e-05
Salinisphaera	416	355	251	923	533	6.07955e-05	0.000154002	0.000149849	0.000159947	7.3481e-05
Croceibacterium	175	211	102	744	195	2.5575e-05	9.15336e-05	6.08949e-05	0.000128928	2.68833e-05
Holdemania	62	29	14	611	37	9.06087e-06	1.25804e-05	8.35812e-06	0.00010588	5.10093e-06
Neobacillus	190	167	111	742	222	2.77672e-05	7.2446e-05	6.62679e-05	0.000128581	3.06056e-05
Erwinia	369	308	165	850	394	5.39268e-05	0.000133613	9.85064e-05	0.000147297	5.43181e-05
Megasphaera	176	146	134	736	202	2.57212e-05	6.33361e-05	7.99991e-05	0.000127542	2.78483e-05
Hyalangium	428	426	299	961	500	6.25492e-05	0.000184802	0.000178506	0.000166532	6.89315e-05
Parafilimonas	669	800	136	663	607	9.77697e-05	0.000347047	8.11932e-05	0.000114891	8.36829e-05
Bryobacter	464	1033	586	933	536	6.78104e-05	0.000448124	0.000349847	0.00016168	7.38946e-05
Allokutzneria	262	216	201	809	311	3.82895e-05	9.37027e-05	0.000119999	0.000140192	4.28754e-05
Psychroflexus	420	285	92	783	362	6.13801e-05	0.000123635	5.49248e-05	0.000135686	4.99064e-05
Laribacter	568	395	330	975	625	8.30092e-05	0.000171354	0.000197013	0.000168958	8.61644e-05
Cutibacterium	675	99	128	438	141	9.86465e-05	4.29471e-05	7.64171e-05	7.59011e-05	1.94387e-05
Sporobacter	46	28	49	610	65	6.72258e-06	1.21466e-05	2.92534e-05	0.000105707	8.9611e-06
Tropicimonas	378	495	189	877	445	5.52421e-05	0.000214735	0.000112835	0.000151976	6.13491e-05
Sporosarcina	197	154	109	726	225	2.87902e-05	6.68065e-05	6.50739e-05	0.000125809	3.10192e-05
Terriglobus	362	291	235	863	368	5.29038e-05	0.000126238	0.000140297	0.00014955	5.07336e-05
Citromicrobium	125	240	102	705	161	1.82679e-05	0.000104114	6.08949e-05	0.00012217	2.2196e-05
Klenkia	348	183	210	804	349	5.08578e-05	7.9387e-05	0.000125372	0.000139325	4.81142e-05
Oceanicola	470	550	199	884	416	6.86872e-05	0.000238595	0.000118805	0.000153189	5.7351e-05
Caenispirillum	500	463	222	911	462	7.30715e-05	0.000200853	0.000132536	0.000157867	6.36927e-05
Propionicicella	239	119	198	750	299	3.49282e-05	5.16232e-05	0.000118208	0.000129968	4.12211e-05
Blastomonas	617	279	172	753	297	9.01702e-05	0.000121033	0.000102685	0.000130488	4.09453e-05
Oceanobacillus	224	165	128	737	263	3.2736e-05	7.15784e-05	7.64171e-05	0.000127715	3.6258e-05
Rhodopila	395	641	370	977	505	5.77265e-05	0.000278071	0.000220893	0.000169305	6.96209e-05
Calidifontibacter	265	145	206	766	295	3.87279e-05	6.29022e-05	0.000122984	0.00013274	4.06696e-05
Desulfohalovibrio	193	175	121	721	199	2.82056e-05	7.59165e-05	7.2238e-05	0.000124942	2.74348e-05
Desulfamplus	166	117	114	690	164	2.42597e-05	5.07556e-05	6.8059e-05	0.00011957	2.26095e-05
Neptunomonas	321	238	170	786	259	4.69119e-05	0.000103246	0.000101491	0.000136206	3.57065e-05
Thioploca	301	158	143	751	296	4.3989e-05	6.85418e-05	8.53722e-05	0.000130141	4.08075e-05
Leptolinea	285	135	110	723	344	4.16508e-05	5.85642e-05	6.56709e-05	0.000125289	4.74249e-05
Gillisia	205	183	36	681	183	2.99593e-05	7.9387e-05	2.14923e-05	0.000118011	2.52289e-05
Peribacillus	215	166	95	706	183	3.14207e-05	7.20122e-05	5.67158e-05	0.000122343	2.52289e-05
Candidatus Methanofastidiosum	26	15	18	567	11	3.79972e-06	6.50713e-06	1.07462e-05	9.82556e-05	1.51649e-06
Rhodohalobacter	420	331	268	888	541	6.13801e-05	0.000143591	0.000159998	0.000153882	7.45839e-05
Psychroserpens	212	205	82	718	274	3.09823e-05	8.89308e-05	4.89547e-05	0.000124422	3.77745e-05
Achromatium	361	186	186	783	334	5.27576e-05	8.06884e-05	0.000111044	0.000135686	4.60463e-05
Roseivivax	467	602	226	902	519	6.82488e-05	0.000261153	0.000134924	0.000156308	7.15509e-05
Cyclobacterium	364	398	259	886	408	5.31961e-05	0.000172656	0.000154625	0.000153535	5.62481e-05
Oceanibaculum	632	542	239	918	635	9.23624e-05	0.000235124	0.000142685	0.00015908	8.75431e-05
Cecembia	762	363	190	445	724	0.000111361	0.000157473	0.000113432	7.71142e-05	9.98129e-05
Actinosynnema	326	197	181	776	300	4.76426e-05	8.54603e-05	0.000108059	0.000134473	4.13589e-05
Desulfonatronovibrio	195	115	124	698	237	2.84979e-05	4.9888e-05	7.40291e-05	0.000120957	3.26735e-05
Caloramator	119	64	39	619	105	1.7391e-05	2.77638e-05	2.32833e-05	0.000107267	1.44756e-05
Parapedobacter	479	533	236	911	517	7.00025e-05	0.00023122	0.000140894	0.000157867	7.12752e-05
Terracoccus	104	85	125	649	130	1.51989e-05	3.68737e-05	7.46261e-05	0.000112465	1.79222e-05
Pelosinus	184	90	90	663	167	2.68903e-05	3.90428e-05	5.37308e-05	0.000114891	2.30231e-05
Haemophilus	288	260	155	770	276	4.20892e-05	0.00011279	9.25363e-05	0.000133434	3.80502e-05
Roseobacter	344	448	152	812	402	5.02732e-05	0.000194346	9.07453e-05	0.000140712	5.5421e-05
Serinicoccus	321	263	416	864	366	4.69119e-05	0.000114092	0.000248356	0.000149723	5.04579e-05
Desulfofaba	111	101	129	661	164	1.62219e-05	4.38147e-05	7.70141e-05	0.000114545	2.26095e-05
Oceanospirillum	215	216	168	747	268	3.14207e-05	9.37027e-05	0.000100297	0.000129448	3.69473e-05
Spiribacter	404	385	245	879	468	5.90418e-05	0.000167016	0.000146267	0.000152322	6.45199e-05
Branchiibius	253	177	187	751	296	3.69742e-05	7.67841e-05	0.000111641	0.000130141	4.08075e-05
Fuscovulum	128	199	10	634	163	1.87063e-05	8.63279e-05	5.97009e-06	0.000109866	2.24717e-05
Methylopila	277	385	158	774	271	4.04816e-05	0.000167016	9.43273e-05	0.000134127	3.73609e-05
Candidatus Microthrix	1754	1694	1817	2290	1955	0.000256335	0.000734872	0.00108476	0.000396835	0.000269522
Ferrimonas	384	319	183	817	413	5.61189e-05	0.000138385	0.000109253	0.000141578	5.69374e-05
Flavimobilis	269	160	193	743	277	3.93125e-05	6.94094e-05	0.000115223	0.000128755	3.81881e-05
Actibacterium	200	461	105	701	272	2.92286e-05	0.000199986	6.26859e-05	0.000121476	3.74988e-05
Thermobaculum	188	235	210	753	304	2.74749e-05	0.000101945	0.000125372	0.000130488	4.19104e-05
Algibacter	237	214	109	710	241	3.46359e-05	9.2835e-05	6.50739e-05	0.000123036	3.3225e-05
Flavipsychrobacter	413	797	146	520	434	6.03571e-05	0.000345745	8.71632e-05	9.01109e-05	5.98326e-05
Planobispora	309	204	201	766	352	4.51582e-05	8.8497e-05	0.000119999	0.00013274	4.85278e-05
Thermococcus	160	125	100	655	167	2.33829e-05	5.42261e-05	5.97009e-05	0.000113505	2.30231e-05
Caldithrix	243	209	133	723	291	3.55127e-05	9.0666e-05	7.94021e-05	0.000125289	4.01182e-05
Chitinilyticum	412	430	265	884	461	6.02109e-05	0.000186538	0.000158207	0.000153189	6.35549e-05
Pseudohongiella	381	395	279	877	458	5.56805e-05	0.000171354	0.000166565	0.000151976	6.31413e-05
Thiohalobacter	332	193	164	744	364	4.85195e-05	8.37251e-05	9.79094e-05	0.000128928	5.01822e-05
Chryseolinea	446	710	211	800	533	6.51798e-05	0.000308004	0.000125969	0.000138632	7.3481e-05
Gramella	411	337	184	805	374	6.00648e-05	0.000146194	0.00010985	0.000139499	5.15608e-05
Marinimicrobium	268	387	174	766	292	3.91663e-05	0.000167884	0.000103879	0.00013274	4.0256e-05
Acetobacterium	107	74	44	587	79	1.56373e-05	3.21018e-05	2.62684e-05	0.000101721	1.08912e-05
Desulfatibacillum	123	90	72	617	145	1.79756e-05	3.90428e-05	4.29846e-05	0.00010692	1.99901e-05
Priestia	235	160	151	693	197	3.43436e-05	6.94094e-05	9.01483e-05	0.00012009	2.7159e-05
Marinitenerispora	315	128	191	716	303	4.6035e-05	5.55275e-05	0.000114029	0.000124076	4.17725e-05
Rugosibacter	346	334	250	826	367	5.05655e-05	0.000144892	0.000149252	0.000143138	5.05957e-05
Geofilum	219	213	92	683	221	3.20053e-05	9.24012e-05	5.49248e-05	0.000118357	3.04677e-05
Prescottella	186	123	155	679	251	2.71826e-05	5.33585e-05	9.25363e-05	0.000117664	3.46036e-05
Kribbia	232	156	192	717	298	3.39052e-05	6.76741e-05	0.000114626	0.000124249	4.10832e-05
Methanothermobacter	29	35	12	537	29	4.23815e-06	1.51833e-05	7.1641e-06	9.30569e-05	3.99803e-06
Solitalea	439	586	155	778	502	6.41568e-05	0.000254212	9.25363e-05	0.00013482	6.92073e-05
Siphonobacter	535	418	207	833	549	7.81865e-05	0.000181332	0.000123581	0.000144351	7.56868e-05
Anaerobacterium	59	33	38	551	45	8.62244e-06	1.43157e-05	2.26863e-05	9.54829e-05	6.20384e-06
Desulfocapsa	63	64	44	567	72	9.20701e-06	2.77638e-05	2.62684e-05	9.82556e-05	9.92614e-06
Virgibacillus	289	180	105	692	310	4.22353e-05	7.80856e-05	6.26859e-05	0.000119917	4.27376e-05
Albimonas	396	412	210	828	480	5.78726e-05	0.000178729	0.000125372	0.000143484	6.61743e-05
Raphidiopsis	282	619	83	74	372	4.12123e-05	0.000268528	4.95517e-05	1.28235e-05	5.12851e-05
Allosphingosinicella	103	188	82	620	121	1.50527e-05	8.1556e-05	4.89547e-05	0.00010744	1.66814e-05
Erysipelatoclostridium	104	47	31	575	142	1.51989e-05	2.0389e-05	1.85073e-05	9.96419e-05	1.95766e-05
Auraticoccus	256	132	187	701	287	3.74126e-05	5.72627e-05	0.000111641	0.000121476	3.95667e-05
Olsenella	197	214	150	702	271	2.87902e-05	9.2835e-05	8.95513e-05	0.00012165	3.73609e-05
Demetria	257	119	194	695	268	3.75588e-05	5.16232e-05	0.00011582	0.000120437	3.69473e-05
Citrifermentans	139	104	154	635	140	2.03139e-05	4.51161e-05	9.19393e-05	0.000110039	1.93008e-05
Pseudoxanthobacter	213	284	167	715	223	3.11285e-05	0.000123202	9.97004e-05	0.000123903	3.07435e-05
Vitiosangium	376	368	256	837	407	5.49498e-05	0.000159642	0.000152834	0.000145044	5.61103e-05
Desulfocurvibacter	283	171	201	724	295	4.13585e-05	7.41813e-05	0.000119999	0.000125462	4.06696e-05
Caenibius	117	192	100	626	121	1.70987e-05	8.32913e-05	5.97009e-05	0.00010848	1.66814e-05
Pseudogemmobacter	201	463	69	628	246	2.93747e-05	0.000200853	4.11936e-05	0.000108826	3.39143e-05
Sandarakinorhabdus	423	515	275	871	447	6.18185e-05	0.000223411	0.000164177	0.000150936	6.16248e-05
Beutenbergia	269	129	188	694	304	3.93125e-05	5.59613e-05	0.000112238	0.000120263	4.19104e-05
Motiliproteus	244	214	107	682	258	3.56589e-05	9.2835e-05	6.38799e-05	0.000118184	3.55687e-05
Stigmatella	363	379	313	855	426	5.30499e-05	0.000164413	0.000186864	0.000148163	5.87297e-05
Massilicoli	22	20	19	512	16	3.21515e-06	8.67617e-06	1.13432e-05	8.87246e-05	2.20581e-06
Phascolarctobacterium	565	176	123	368	608	8.25708e-05	7.63503e-05	7.3432e-05	6.37708e-05	8.38207e-05
Candidatus Kryptobacter	277	42	30	120	556	4.04816e-05	1.822e-05	1.79103e-05	2.07948e-05	7.66519e-05
Henriciella	368	491	158	755	358	5.37806e-05	0.000213	9.43273e-05	0.000130834	4.9355e-05
Sporocytophaga	424	461	154	771	427	6.19646e-05	0.000199986	9.19393e-05	0.000133607	5.88675e-05
Syntrophomonas	178	104	92	621	196	2.60135e-05	4.51161e-05	5.49248e-05	0.000107613	2.70212e-05
Neorhizobium	441	350	256	828	454	6.44491e-05	0.000151833	0.000152834	0.000143484	6.25898e-05
Cystobacter	516	396	285	864	495	7.54098e-05	0.000171788	0.000170147	0.000149723	6.82422e-05
Aerococcus	191	247	106	650	167	2.79133e-05	0.000107151	6.32829e-05	0.000112639	2.30231e-05
Romboutsia	283	143	266	713	316	4.13585e-05	6.20346e-05	0.000158804	0.000123556	4.35647e-05
Methanomassiliicoccus	37	39	27	519	39	5.40729e-06	1.69185e-05	1.61192e-05	8.99377e-05	5.37666e-06
Proteiniclasticum	35	27	22	514	40	5.11501e-06	1.17128e-05	1.31342e-05	8.90712e-05	5.51452e-06
Limosilactobacillus	144	136	131	628	175	2.10446e-05	5.8998e-05	7.82081e-05	0.000108826	2.4126e-05
Planococcus	201	104	100	623	215	2.93747e-05	4.51161e-05	5.97009e-05	0.00010796	2.96406e-05
Chelativorans	382	376	193	783	451	5.58266e-05	0.000163112	0.000115223	0.000135686	6.21762e-05
Pseudosporangium	252	142	132	660	260	3.6828e-05	6.16008e-05	7.88051e-05	0.000114372	3.58444e-05
Saccharibacillus	110	82	72	573	105	1.60757e-05	3.55723e-05	4.29846e-05	9.92953e-05	1.44756e-05
Millisia	225	166	182	686	305	3.28822e-05	7.20122e-05	0.000108656	0.000118877	4.20482e-05
Desulfocarbo	132	120	61	583	110	1.92909e-05	5.2057e-05	3.64175e-05	0.000101028	1.51649e-05
Candidatus Anoxymicrobium	80	59	63	550	77	1.16914e-05	2.55947e-05	3.76115e-05	9.53097e-05	1.06155e-05
Granulicoccus	289	162	184	693	297	4.22353e-05	7.0277e-05	0.00010985	0.00012009	4.09453e-05
Halorubrum	218	174	149	670	261	3.18592e-05	7.54827e-05	8.89543e-05	0.000116104	3.59823e-05
Candidatus Berkiella	223	160	116	653	285	3.25899e-05	6.94094e-05	6.9253e-05	0.000113159	3.9291e-05
Candidatus Phycosocius	513	235	76	199	572	7.49714e-05	0.000101945	4.53726e-05	3.44848e-05	7.88577e-05
Jonesia	211	150	163	664	272	3.08362e-05	6.50713e-05	9.73124e-05	0.000115065	3.74988e-05
Salinicola	311	227	202	727	328	4.54505e-05	9.84746e-05	0.000120596	0.000125982	4.52191e-05
Zavarzinia	450	490	244	827	420	6.57644e-05	0.000212566	0.00014567	0.000143311	5.79025e-05
Thermanaerothrix	218	129	95	623	229	3.18592e-05	5.59613e-05	5.67158e-05	0.00010796	3.15706e-05
Desulfotalea	133	96	63	578	155	1.9437e-05	4.16456e-05	3.76115e-05	0.000100162	2.13688e-05
Pimelobacter	190	134	190	641	172	2.77672e-05	5.81304e-05	0.000113432	0.000111079	2.37124e-05
Dongia	357	536	201	753	355	5.21731e-05	0.000232521	0.000119999	0.000130488	4.89414e-05
Fictibacillus	290	561	232	702	257	4.23815e-05	0.000243367	0.000138506	0.00012165	3.54308e-05
Thalassotalea	259	322	170	711	284	3.7851e-05	0.000139686	0.000101491	0.000123209	3.91531e-05
Thiohalomonas	232	189	165	674	266	3.39052e-05	8.19898e-05	9.85064e-05	0.000116798	3.66716e-05
Acidibrevibacterium	252	349	200	732	335	3.6828e-05	0.000151399	0.000119402	0.000126848	4.61841e-05
Fusibacter	76	33	32	523	93	1.11069e-05	1.43157e-05	1.91043e-05	9.06308e-05	1.28213e-05
Desulfoluna	93	103	69	566	148	1.35913e-05	4.46823e-05	4.11936e-05	9.80823e-05	2.04037e-05
Tistrella	320	331	216	758	401	4.67658e-05	0.000143591	0.000128954	0.000131354	5.52831e-05
Tumebacillus	313	191	160	679	282	4.57428e-05	8.28574e-05	9.55214e-05	0.000117664	3.88774e-05
Pulveribacter	350	227	107	645	456	5.11501e-05	9.84746e-05	6.38799e-05	0.000111772	6.28656e-05
Herpetosiphon	333	212	168	695	332	4.86656e-05	9.19674e-05	0.000100297	0.000120437	4.57705e-05
Hydrogenimonas	39	41	29	497	33	5.69958e-06	1.77862e-05	1.73132e-05	8.61253e-05	4.54948e-06
Alkanindiges	83	75	40	526	66	1.21299e-05	3.25356e-05	2.38803e-05	9.11507e-05	9.09896e-06
Breoghania	296	375	150	700	289	4.32583e-05	0.000162678	8.95513e-05	0.000121303	3.98424e-05
Paucidesulfovibrio	100	136	77	568	134	1.46143e-05	5.8998e-05	4.59697e-05	9.84289e-05	1.84737e-05
Paludibacterium	167	172	102	617	252	2.44059e-05	7.46151e-05	6.08949e-05	0.00010692	3.47415e-05
Idiomarina	339	334	180	735	397	4.95425e-05	0.000144892	0.000107462	0.000127368	5.47316e-05
Alkalispirochaeta	181	154	127	621	205	2.64519e-05	6.68065e-05	7.58201e-05	0.000107613	2.82619e-05
Desulfobacula	102	131	71	564	130	1.49066e-05	5.68289e-05	4.23876e-05	9.77357e-05	1.79222e-05
Frigidibacter	217	384	82	620	232	3.1713e-05	0.000166583	4.89547e-05	0.00010744	3.19842e-05
Candidatus Sulfotelmatomonas	194	140	150	631	243	2.83517e-05	6.07332e-05	8.95513e-05	0.000109346	3.35007e-05
Deminuibacter	476	650	103	523	480	6.95641e-05	0.000281976	6.14919e-05	9.06308e-05	6.61743e-05
Martelella	229	287	139	669	272	3.34667e-05	0.000124503	8.29842e-05	0.000115931	3.74988e-05
Saccharicrinis	156	171	55	583	188	2.27983e-05	7.41813e-05	3.28355e-05	0.000101028	2.59183e-05
Tistlia	392	490	229	782	415	5.72881e-05	0.000212566	0.000136715	0.000135513	5.72132e-05
Phocaeicola	211	126	75	590	214	3.08362e-05	5.46599e-05	4.47756e-05	0.000102241	2.95027e-05
Peptoniphilus	122	111	77	559	122	1.78294e-05	4.81528e-05	4.59697e-05	9.68693e-05	1.68193e-05
Francisella	254	116	88	596	231	3.71203e-05	5.03218e-05	5.25367e-05	0.000103281	3.18464e-05
Candidatus Tenderia	250	202	159	663	279	3.65358e-05	8.76293e-05	9.49244e-05	0.000114891	3.84638e-05
Poseidonibacter	87	61	36	514	77	1.27144e-05	2.64623e-05	2.14923e-05	8.90712e-05	1.06155e-05
Oleiphilus	248	235	144	661	263	3.62435e-05	0.000101945	8.59692e-05	0.000114545	3.6258e-05
Pelolinea	173	81	92	572	199	2.52827e-05	3.51385e-05	5.49248e-05	9.9122e-05	2.74348e-05
Humibacter	189	107	115	589	178	2.7621e-05	4.64175e-05	6.8656e-05	0.000102068	2.45396e-05
Flexithrix	365	318	183	725	368	5.33422e-05	0.000137951	0.000109253	0.000125635	5.07336e-05
Spongiibacter	225	321	157	662	229	3.28822e-05	0.000139253	9.37303e-05	0.000114718	3.15706e-05
Salegentibacter	356	247	107	651	342	5.20269e-05	0.000107151	6.38799e-05	0.000112812	4.71492e-05
Thioflexithrix	309	138	176	643	359	4.51582e-05	5.98656e-05	0.000105073	0.000111426	4.94928e-05
Cyanosarcina	513	135	89	71	388	7.49714e-05	5.85642e-05	5.31338e-05	1.23036e-05	5.34909e-05
Pararhodospirillum	208	252	152	656	292	3.03977e-05	0.00010932	9.07453e-05	0.000113678	4.0256e-05
Gracilinema	50	51	38	497	72	7.30715e-06	2.21242e-05	2.26863e-05	8.61253e-05	9.92614e-06
Aquicella	89	87	82	527	71	1.30067e-05	3.77413e-05	4.89547e-05	9.1324e-05	9.78828e-06
Chitiniphilus	244	239	146	659	316	3.56589e-05	0.00010368	8.71632e-05	0.000114198	4.35647e-05
Lentisphaera	206	256	158	643	207	3.01055e-05	0.000111055	9.43273e-05	0.000111426	2.85377e-05
Hydrogenophilus	627	231	206	588	343	9.16317e-05	0.00010021	0.000122984	0.000101895	4.7287e-05
Leisingera	314	301	159	691	397	4.58889e-05	0.000130576	9.49244e-05	0.000119744	5.47316e-05
Arcicella	404	356	74	607	477	5.90418e-05	0.000154436	4.41786e-05	0.000105187	6.57607e-05
Breznakibacter	145	166	72	573	194	2.11907e-05	7.20122e-05	4.29846e-05	9.92953e-05	2.67454e-05
Crenobacter	370	294	195	713	443	5.40729e-05	0.00012754	0.000116417	0.000123556	6.10733e-05
Candidatus Termititenax	119	73	74	521	74	1.7391e-05	3.1668e-05	4.41786e-05	9.02842e-05	1.02019e-05
Gilliamella	343	195	124	624	404	5.0127e-05	8.45927e-05	7.40291e-05	0.000108133	5.56967e-05
Rhodospirillum	404	498	241	777	477	5.90418e-05	0.000216037	0.000143879	0.000134647	6.57607e-05
Dethiosulfatarculus	108	91	62	528	128	1.57834e-05	3.94766e-05	3.70145e-05	9.14973e-05	1.76465e-05
Vallitalea	96	64	56	508	88	1.40297e-05	2.77638e-05	3.34325e-05	8.80315e-05	1.2132e-05
Confluentibacter	182	145	72	569	201	2.6598e-05	6.29022e-05	4.29846e-05	9.86022e-05	2.77105e-05
Kushneria	320	217	183	669	302	4.67658e-05	9.41365e-05	0.000109253	0.000115931	4.16346e-05
Thiolapillus	278	154	196	642	279	4.06278e-05	6.68065e-05	0.000117014	0.000111252	3.84638e-05
Williamwhitmania	188	170	70	573	195	2.74749e-05	7.37475e-05	4.17906e-05	9.92953e-05	2.68833e-05
Desulforegula	135	83	58	532	169	1.97293e-05	3.60061e-05	3.46265e-05	9.21904e-05	2.32989e-05
Mesonia	194	182	60	573	218	2.83517e-05	7.89532e-05	3.58205e-05	9.92953e-05	3.00541e-05
Shimia	395	448	189	721	515	5.77265e-05	0.000194346	0.000112835	0.000124942	7.09995e-05
Endomicrobium	67	43	37	482	61	9.79158e-06	1.86538e-05	2.20893e-05	8.35259e-05	8.40965e-06
Gallaecimonas	182	268	93	599	242	2.6598e-05	0.000116261	5.55218e-05	0.000103801	3.33629e-05
Citricoccus	249	138	185	624	273	3.63896e-05	5.98656e-05	0.000110447	0.000108133	3.76366e-05
Thiorhodospira	322	159	166	630	364	4.7058e-05	6.89756e-05	9.91034e-05	0.000109173	5.01822e-05
Allosalinactinospora	187	93	129	572	263	2.73287e-05	4.03442e-05	7.70141e-05	9.9122e-05	3.6258e-05
Acidiferrobacter	208	159	135	604	243	3.03977e-05	6.89756e-05	8.05961e-05	0.000104667	3.35007e-05
Fulvimarina	291	267	125	632	229	4.25276e-05	0.000115827	7.46261e-05	0.000109519	3.15706e-05
Thermotoga	161	96	92	540	119	2.3529e-05	4.16456e-05	5.49248e-05	9.35768e-05	1.64057e-05
Rothia	237	147	165	611	219	3.46359e-05	6.37699e-05	9.85064e-05	0.00010588	3.0192e-05
Pseudobacteriovorax	219	276	223	672	282	3.20053e-05	0.000119731	0.000133133	0.000116451	3.88774e-05
Paraglaciecola	260	260	133	641	316	3.79972e-05	0.00011279	7.94021e-05	0.000111079	4.35647e-05
Labrys	270	256	126	637	321	3.94586e-05	0.000111055	7.52231e-05	0.000110386	4.4254e-05
Chthonomonas	214	220	151	625	243	3.12746e-05	9.54379e-05	9.01483e-05	0.000108306	3.35007e-05
Saccharospirillum	250	266	136	640	315	3.65358e-05	0.000115393	8.11932e-05	0.000110906	4.34269e-05
Thermoactinomyces	196	157	124	586	191	2.8644e-05	6.8108e-05	7.40291e-05	0.000101548	2.63318e-05
Konateibacter	22	8	20	438	10	3.21515e-06	3.47047e-06	1.19402e-05	7.59011e-05	1.37863e-06
Aquiflexum	401	417	167	700	444	5.86033e-05	0.000180898	9.97004e-05	0.000121303	6.12112e-05
Salinarimonas	369	375	185	706	361	5.39268e-05	0.000162678	0.000110447	0.000122343	4.97686e-05
Simkania	83	97	46	502	104	1.21299e-05	4.20794e-05	2.74624e-05	8.69917e-05	1.43378e-05
Anaerolactibacter	36	12	26	450	39	5.26115e-06	5.2057e-06	1.55222e-05	7.79806e-05	5.37666e-06
Candidatus Aegiribacteria	64	86	64	500	104	9.35315e-06	3.73075e-05	3.82085e-05	8.66451e-05	1.43378e-05
Cellulophaga	195	199	72	570	212	2.84979e-05	8.63279e-05	4.29846e-05	9.87755e-05	2.9227e-05
Geopsychrobacter	136	113	93	533	123	1.98754e-05	4.90204e-05	5.55218e-05	9.23637e-05	1.69572e-05
Niveispirillum	362	397	216	726	447	5.29038e-05	0.000172222	0.000128954	0.000125809	6.16248e-05
Bowdeniella	172	135	163	582	202	2.51366e-05	5.85642e-05	9.73124e-05	0.000100855	2.78483e-05
Natronincola	64	54	35	471	66	9.35315e-06	2.34257e-05	2.08953e-05	8.16197e-05	9.09896e-06
Thermomicrobium	214	106	138	573	243	3.12746e-05	4.59837e-05	8.23872e-05	9.92953e-05	3.35007e-05
Luteimicrobium	230	109	115	565	283	3.36129e-05	4.72851e-05	6.8656e-05	9.7909e-05	3.90152e-05
Bizionia	181	134	47	531	170	2.64519e-05	5.81304e-05	2.80594e-05	9.20171e-05	2.34367e-05
Homoserinimonas	188	112	120	554	160	2.74749e-05	4.85866e-05	7.1641e-05	9.60028e-05	2.20581e-05
Gloeomargarita	497	191	104	257	518	7.26331e-05	8.28574e-05	6.20889e-05	4.45356e-05	7.14131e-05
Jiulongibacter	302	283	152	650	306	4.41352e-05	0.000122768	9.07453e-05	0.000112639	4.21861e-05
Desulfarculus	111	107	80	519	130	1.62219e-05	4.64175e-05	4.77607e-05	8.99377e-05	1.79222e-05
Variibacter	503	342	155	601	566	7.35099e-05	0.000148363	9.25363e-05	0.000104147	7.80305e-05
Criblamydia	105	102	60	506	120	1.5345e-05	4.42485e-05	3.58205e-05	8.76849e-05	1.65436e-05
Acidithrix	293	339	372	738	321	4.28199e-05	0.000147061	0.000222087	0.000127888	4.4254e-05
Terasakiella	216	236	139	609	238	3.15669e-05	0.000102379	8.29842e-05	0.000105534	3.28114e-05
Thermocrispum	289	202	228	658	341	4.22353e-05	8.76293e-05	0.000136118	0.000114025	4.70113e-05
Subdoligranulum	143	82	72	515	150	2.08984e-05	3.55723e-05	4.29846e-05	8.92445e-05	2.06795e-05
Labrenzia	272	323	165	655	330	3.97509e-05	0.00014012	9.85064e-05	0.000113505	4.54948e-05
Desulforhopalus	96	84	60	492	94	1.40297e-05	3.64399e-05	3.58205e-05	8.52588e-05	1.29591e-05
Halobacillus	254	143	106	569	230	3.71203e-05	6.20346e-05	6.32829e-05	9.86022e-05	3.17085e-05
Arsenicibacter	396	513	95	566	365	5.78726e-05	0.000222544	5.67158e-05	9.80823e-05	5.032e-05
Leeuwenhoekiella	358	207	92	580	320	5.23192e-05	8.97984e-05	5.49248e-05	0.000100508	4.41162e-05
Arachnia	136	116	124	539	155	1.98754e-05	5.03218e-05	7.40291e-05	9.34035e-05	2.13688e-05
Nitrospirillum	165	207	120	574	209	2.41136e-05	8.97984e-05	7.1641e-05	9.94686e-05	2.88134e-05
Zobellella	306	189	98	581	319	4.47198e-05	8.19898e-05	5.85068e-05	0.000100682	4.39783e-05
Komagataeibacter	251	254	156	630	312	3.66819e-05	0.000110187	9.31333e-05	0.000109173	4.30133e-05
Denitrovibrio	189	93	108	538	183	2.7621e-05	4.03442e-05	6.44769e-05	9.32302e-05	2.52289e-05
Sciscionella	280	165	158	605	292	4.092e-05	7.15784e-05	9.43273e-05	0.000104841	4.0256e-05
Thermosporothrix	221	172	158	598	256	3.22976e-05	7.46151e-05	9.43273e-05	0.000103628	3.52929e-05
Paenirhodobacter	192	166	47	531	187	2.80595e-05	7.20122e-05	2.80594e-05	9.20171e-05	2.57804e-05
Diaphorobacter	308	146	63	529	337	4.5012e-05	6.33361e-05	3.76115e-05	9.16706e-05	4.64599e-05
Oceanicella	339	389	193	685	345	4.95425e-05	0.000168752	0.000115223	0.000118704	4.75628e-05
Enemella	242	116	165	576	269	3.53666e-05	5.03218e-05	9.85064e-05	9.98152e-05	3.70852e-05
Marinactinospora	263	119	142	569	253	3.84356e-05	5.16232e-05	8.47752e-05	9.86022e-05	3.48794e-05
Marichromatium	426	170	387	653	524	6.22569e-05	7.37475e-05	0.000231042	0.000113159	7.22403e-05
Murinocardiopsis	279	152	160	593	301	4.07739e-05	6.59389e-05	9.55214e-05	0.000102761	4.14968e-05
Fimbriimonas	311	250	133	616	314	4.54505e-05	0.000108452	7.94021e-05	0.000106747	4.3289e-05
Veillonella	142	154	66	513	123	2.07523e-05	6.68065e-05	3.94026e-05	8.88979e-05	1.69572e-05
Xylella	198	179	73	547	253	2.89363e-05	7.76517e-05	4.35816e-05	9.47898e-05	3.48794e-05
Maritimibacter	225	362	118	593	290	3.28822e-05	0.000157039	7.0447e-05	0.000102761	3.99803e-05
Sulfuricaulis	197	194	157	591	252	2.87902e-05	8.41589e-05	9.37303e-05	0.000102415	3.47415e-05
Frigoribacterium	247	182	172	602	245	3.60973e-05	7.89532e-05	0.000102685	0.000104321	3.37765e-05
Merdibacter	29	10	10	417	31	4.23815e-06	4.33809e-06	5.97009e-06	7.2262e-05	4.27376e-06
Candidatus Sulfotelmatobacter	216	202	180	594	192	3.15669e-05	8.76293e-05	0.000107462	0.000102934	2.64697e-05
Enterovibrio	217	183	85	552	207	3.1713e-05	7.9387e-05	5.07457e-05	9.56562e-05	2.85377e-05
Tomitella	158	100	134	537	235	2.30906e-05	4.33809e-05	7.99991e-05	9.30569e-05	3.23978e-05
Xylanimonas	176	87	140	533	184	2.57212e-05	3.77413e-05	8.35812e-05	9.23637e-05	2.53668e-05
Pseudoflavonifractor	121	147	76	510	132	1.76833e-05	6.37699e-05	4.53726e-05	8.8378e-05	1.81979e-05
Ectothiorhodosinus	242	146	140	573	275	3.53666e-05	6.33361e-05	8.35812e-05	9.92953e-05	3.79123e-05
Diaminobutyricimonas	123	82	77	488	99	1.79756e-05	3.55723e-05	4.59697e-05	8.45657e-05	1.36484e-05
Mangrovitalea	143	181	93	537	189	2.08984e-05	7.85194e-05	5.55218e-05	9.30569e-05	2.60561e-05
Telmatospirillum	293	333	168	647	347	4.28199e-05	0.000144458	0.000100297	0.000112119	4.78385e-05
Dorea	135	128	78	510	138	1.97293e-05	5.55275e-05	4.65667e-05	8.8378e-05	1.90251e-05
Pectobacterium	144	151	74	519	167	2.10446e-05	6.55051e-05	4.41786e-05	8.99377e-05	2.30231e-05
Candidatus Jettenia	127	78	68	487	119	1.85602e-05	3.38371e-05	4.05966e-05	8.43924e-05	1.64057e-05
Kangiella	382	218	139	598	337	5.58266e-05	9.45703e-05	8.29842e-05	0.000103628	4.64599e-05
Cronobacter	294	119	105	521	150	4.2966e-05	5.16232e-05	6.26859e-05	9.02842e-05	2.06795e-05
Megalodesulfovibrio	79	67	70	471	109	1.15453e-05	2.90652e-05	4.17906e-05	8.16197e-05	1.50271e-05
Soonwooa	61	54	31	442	60	8.91472e-06	2.34257e-05	1.85073e-05	7.65943e-05	8.27178e-06
Geminicoccus	343	334	205	677	362	5.0127e-05	0.000144892	0.000122387	0.000117318	4.99064e-05
Robbsia	310	264	172	631	403	4.53043e-05	0.000114525	0.000102685	0.000109346	5.55588e-05
Aestuariimicrobium	147	101	127	517	141	2.1483e-05	4.38147e-05	7.58201e-05	8.95911e-05	1.94387e-05
Devriesea	206	89	149	538	263	3.01055e-05	3.8609e-05	8.89543e-05	9.32302e-05	3.6258e-05
Oxalobacter	268	289	205	648	320	3.91663e-05	0.000125371	0.000122387	0.000112292	4.41162e-05
Halarcobacter	30	32	17	416	31	4.38429e-06	1.38819e-05	1.01491e-05	7.20888e-05	4.27376e-06
Geosporobacter	117	51	23	439	50	1.70987e-05	2.21242e-05	1.37312e-05	7.60744e-05	6.89315e-06
Candidatus Kuenenia	149	91	77	497	157	2.17753e-05	3.94766e-05	4.59697e-05	8.61253e-05	2.16445e-05
Mizugakiibacter	425	253	135	534	513	6.21108e-05	0.000109754	8.05961e-05	9.2537e-05	7.07238e-05
Alloactinosynnema	232	135	130	553	269	3.39052e-05	5.85642e-05	7.76111e-05	9.58295e-05	3.70852e-05
Mongoliimonas	275	289	118	593	309	4.01893e-05	0.000125371	7.0447e-05	0.000102761	4.25997e-05
Planomonospora	209	164	189	582	262	3.05439e-05	7.11446e-05	0.000112835	0.000100855	3.61201e-05
Edaphobacter	189	171	127	553	218	2.7621e-05	7.41813e-05	7.58201e-05	9.58295e-05	3.00541e-05
Tardibacter	364	185	176	566	466	5.31961e-05	8.02546e-05	0.000105073	9.80823e-05	6.42442e-05
Occallatibacter	135	135	111	512	144	1.97293e-05	5.85642e-05	6.62679e-05	8.87246e-05	1.98523e-05
Boudabousia	154	142	103	518	163	2.2506e-05	6.16008e-05	6.14919e-05	8.97644e-05	2.24717e-05
Orenia	74	75	46	453	106	1.08146e-05	3.25356e-05	2.74624e-05	7.85005e-05	1.46135e-05
Pseudopedobacter	432	499	116	531	489	6.31338e-05	0.00021647	6.9253e-05	9.20171e-05	6.7415e-05
Nitrincola	244	229	113	569	265	3.56589e-05	9.93422e-05	6.7462e-05	9.86022e-05	3.65337e-05
Spirillospora	218	132	152	549	216	3.18592e-05	5.72627e-05	9.07453e-05	9.51364e-05	2.97784e-05
Estrella	115	140	71	484	111	1.68064e-05	6.07332e-05	4.23876e-05	8.38725e-05	1.53028e-05
Amantichitinum	262	221	121	571	252	3.82895e-05	9.58717e-05	7.2238e-05	9.89488e-05	3.47415e-05
Methylobrevis	202	191	129	550	197	2.95209e-05	8.28574e-05	7.70141e-05	9.53097e-05	2.7159e-05
Abditibacterium	193	182	147	539	148	2.82056e-05	7.89532e-05	8.77603e-05	9.34035e-05	2.04037e-05
Pyrinomonas	430	258	238	648	458	6.28415e-05	0.000111923	0.000142088	0.000112292	6.31413e-05
Thermodesulfatator	82	87	55	451	89	1.19837e-05	3.77413e-05	3.28355e-05	7.81539e-05	1.22698e-05
Thermosynechococcus	437	149	82	134	408	6.38645e-05	6.46375e-05	4.89547e-05	2.32209e-05	5.62481e-05
Tepidiphilus	365	319	170	631	348	5.33422e-05	0.000138385	0.000101491	0.000109346	4.79763e-05
Actinobaculum	161	121	99	508	203	2.3529e-05	5.24908e-05	5.91038e-05	8.80315e-05	2.79862e-05
Rhodospira	204	229	123	559	270	2.98132e-05	9.93422e-05	7.3432e-05	9.68693e-05	3.7223e-05
Calidithermus	342	234	253	648	382	4.99809e-05	0.000101511	0.000151043	0.000112292	5.26637e-05
Oleiagrimonas	230	156	98	529	261	3.36129e-05	6.76741e-05	5.85068e-05	9.16706e-05	3.59823e-05
Rudaea	408	277	128	556	453	5.96263e-05	0.000120165	7.64171e-05	9.63494e-05	6.2452e-05
Terrimesophilobacter	115	95	104	476	115	1.68064e-05	4.12118e-05	6.20889e-05	8.24862e-05	1.58543e-05
Oleomonas	187	309	131	559	282	2.73287e-05	0.000134047	7.82081e-05	9.68693e-05	3.88774e-05
Sinimarinibacterium	320	273	141	592	303	4.67658e-05	0.00011843	8.41782e-05	0.000102588	4.17725e-05
Rhodothermus	297	199	154	577	298	4.34045e-05	8.63279e-05	9.19393e-05	9.99885e-05	4.10832e-05
Limnobacter	191	254	110	545	253	2.79133e-05	0.000110187	6.56709e-05	9.44432e-05	3.48794e-05
Lactimicrobium	28	10	8	381	11	4.092e-06	4.33809e-06	4.77607e-06	6.60236e-05	1.51649e-06
Limnochorda	214	170	136	538	185	3.12746e-05	7.37475e-05	8.11932e-05	9.32302e-05	2.55047e-05
Tersicoccus	187	124	171	535	229	2.73287e-05	5.37923e-05	0.000102088	9.27103e-05	3.15706e-05
Neptuniibacter	231	127	75	500	246	3.3759e-05	5.50937e-05	4.47756e-05	8.66451e-05	3.39143e-05
Elusimicrobium	71	40	20	410	60	1.03762e-05	1.73523e-05	1.19402e-05	7.1049e-05	8.27178e-06
Ferrovibrio	346	361	163	620	382	5.05655e-05	0.000156605	9.73124e-05	0.00010744	5.26637e-05
Spongiactinospora	224	127	156	534	294	3.2736e-05	5.50937e-05	9.31333e-05	9.2537e-05	4.05317e-05
Archaeoglobus	56	55	37	417	70	8.18401e-06	2.38595e-05	2.20893e-05	7.2262e-05	9.65042e-06
Anaerophaga	259	126	48	476	241	3.7851e-05	5.46599e-05	2.86564e-05	8.24862e-05	3.3225e-05
Segniliparus	160	88	113	489	182	2.33829e-05	3.81752e-05	6.7462e-05	8.47389e-05	2.50911e-05
Propionispora	114	115	58	454	93	1.66603e-05	4.9888e-05	3.46265e-05	7.86738e-05	1.28213e-05
Euhalothece	378	111	78	102	404	5.52421e-05	4.81528e-05	4.65667e-05	1.76756e-05	5.56967e-05
Pseudobacteroides	92	48	61	429	76	1.34452e-05	2.08228e-05	3.64175e-05	7.43415e-05	1.04776e-05
Plesiocystis	313	421	197	634	425	4.57428e-05	0.000182633	0.000117611	0.000109866	5.85918e-05
Acidibacillus	189	80	90	479	221	2.7621e-05	3.47047e-05	5.37308e-05	8.3006e-05	3.04677e-05
Candidatus Viadribacter	140	493	89	247	147	2.046e-05	0.000213868	5.31338e-05	4.28027e-05	2.02659e-05
Afifella	302	364	141	587	302	4.41352e-05	0.000157906	8.41782e-05	0.000101721	4.16346e-05
Dethiosulfovibrio	163	108	106	493	191	2.38213e-05	4.68513e-05	6.32829e-05	8.54321e-05	2.63318e-05
Effusibacillus	127	86	76	464	154	1.85602e-05	3.73075e-05	4.53726e-05	8.04067e-05	2.12309e-05
Limimaricola	309	408	191	628	393	4.51582e-05	0.000176994	0.000114029	0.000108826	5.41802e-05
Pseudaminobacter	192	236	114	528	189	2.80595e-05	0.000102379	6.8059e-05	9.14973e-05	2.60561e-05
Desulfosudis	88	90	51	431	71	1.28606e-05	3.90428e-05	3.04474e-05	7.46881e-05	9.78828e-06
Candidatus Moanabacter	256	197	186	572	253	3.74126e-05	8.54603e-05	0.000111044	9.9122e-05	3.48794e-05
Thalassobius	207	363	100	521	303	3.02516e-05	0.000157473	5.97009e-05	9.02842e-05	4.17725e-05
Gracilibacillus	161	109	82	479	201	2.3529e-05	4.72851e-05	4.89547e-05	8.3006e-05	2.77105e-05
Halofilum	262	228	89	527	246	3.82895e-05	9.89084e-05	5.31338e-05	9.1324e-05	3.39143e-05
Candidatus Dactylopiibacterium	369	322	225	652	404	5.39268e-05	0.000139686	0.000134327	0.000112985	5.56967e-05
Haematobacter	304	265	101	540	246	4.44275e-05	0.000114959	6.02979e-05	9.35768e-05	3.39143e-05
Desulfoscipio	103	90	72	450	128	1.50527e-05	3.90428e-05	4.29846e-05	7.79806e-05	1.76465e-05
Haloglycomyces	156	89	87	470	172	2.27983e-05	3.8609e-05	5.19397e-05	8.14464e-05	2.37124e-05
Rubricoccus	263	192	177	563	237	3.84356e-05	8.32913e-05	0.000105671	9.75624e-05	3.26735e-05
Anaerococcus	242	89	59	458	198	3.53666e-05	3.8609e-05	3.52235e-05	7.93669e-05	2.72969e-05
Glaciecola	240	258	94	529	258	3.50743e-05	0.000111923	5.61188e-05	9.16706e-05	3.55687e-05
Reichenbachiella	438	414	180	619	458	6.40106e-05	0.000179597	0.000107462	0.000107267	6.31413e-05
Magnetospira	209	195	144	541	254	3.05439e-05	8.45927e-05	8.59692e-05	9.375e-05	3.50172e-05
Paracholeplasma	17	11	11	366	21	2.48443e-06	4.77189e-06	6.56709e-06	6.34242e-05	2.89512e-06
Nitratifractor	50	41	33	392	41	7.30715e-06	1.77862e-05	1.97013e-05	6.79298e-05	5.65239e-06
Olleya	111	94	49	440	126	1.62219e-05	4.0778e-05	2.92534e-05	7.62477e-05	1.73707e-05
Ligilactobacillus	256	89	83	467	243	3.74126e-05	3.8609e-05	4.95517e-05	8.09266e-05	3.35007e-05
Tepidanaerobacter	82	93	32	421	93	1.19837e-05	4.03442e-05	1.91043e-05	7.29552e-05	1.28213e-05
Salinimicrobium	251	199	114	531	287	3.66819e-05	8.63279e-05	6.8059e-05	9.20171e-05	3.95667e-05
Echinicola	251	279	164	575	278	3.66819e-05	0.000121033	9.79094e-05	9.96419e-05	3.83259e-05
Desulfonauticus	106	75	58	432	112	1.54912e-05	3.25356e-05	3.46265e-05	7.48614e-05	1.54407e-05
Gluconobacter	179	216	111	512	199	2.61596e-05	9.37027e-05	6.62679e-05	8.87246e-05	2.74348e-05
Oceanispirochaeta	77	74	40	413	80	1.1253e-05	3.21018e-05	2.38803e-05	7.15689e-05	1.1029e-05
Alkaliflexus	108	120	63	451	164	1.57834e-05	5.2057e-05	3.76115e-05	7.81539e-05	2.26095e-05
Compostimonas	105	93	51	434	119	1.5345e-05	4.03442e-05	3.04474e-05	7.5208e-05	1.64057e-05
Butyricicoccus	185	107	82	471	230	2.70365e-05	4.64175e-05	4.89547e-05	8.16197e-05	3.17085e-05
Desulfocurvus	95	122	82	452	140	1.38836e-05	5.29247e-05	4.89547e-05	7.83272e-05	1.93008e-05
Nitrococcus	216	162	188	539	225	3.15669e-05	7.0277e-05	0.000112238	9.34035e-05	3.10192e-05
Fontimonas	251	196	146	544	275	3.66819e-05	8.50265e-05	8.71632e-05	9.42699e-05	3.79123e-05
Thermodesulforhabdus	90	77	48	416	74	1.31529e-05	3.34033e-05	2.86564e-05	7.20888e-05	1.02019e-05
Desulfovirgula	112	77	72	440	141	1.6368e-05	3.34033e-05	4.29846e-05	7.62477e-05	1.94387e-05
Larkinella	481	493	271	705	523	7.02948e-05	0.000213868	0.000161789	0.00012217	7.21024e-05
Truepera	395	231	223	599	404	5.77265e-05	0.00010021	0.000133133	0.000103801	5.56967e-05
Anaeromassilibacillus	108	73	46	423	106	1.57834e-05	3.1668e-05	2.74624e-05	7.33018e-05	1.46135e-05
Aliifodinibius	263	226	226	592	329	3.84356e-05	9.80407e-05	0.000134924	0.000102588	4.5357e-05
Flammeovirga	264	286	108	537	311	3.85818e-05	0.000124069	6.44769e-05	9.30569e-05	4.28754e-05
Wenxinia	298	443	141	548	335	4.35506e-05	0.000192177	8.41782e-05	9.49631e-05	4.61841e-05
Marinifilum	104	94	56	432	114	1.51989e-05	4.0778e-05	3.34325e-05	7.48614e-05	1.57164e-05
Alkalicoccus	94	83	67	433	130	1.37374e-05	3.60061e-05	3.99996e-05	7.50347e-05	1.79222e-05
Ohtaekwangia	226	481	84	388	249	3.30283e-05	0.000208662	5.01487e-05	6.72366e-05	3.43279e-05
Gorillibacterium	83	100	83	433	100	1.21299e-05	4.33809e-05	4.95517e-05	7.50347e-05	1.37863e-05
Methylacidiphilum	148	117	87	466	179	2.16292e-05	5.07556e-05	5.19397e-05	8.07533e-05	2.46775e-05
Mycoplasmopsis	151	67	43	425	135	2.20676e-05	2.90652e-05	2.56714e-05	7.36484e-05	1.86115e-05
Dictyoglomus	47	35	33	387	77	6.86872e-06	1.51833e-05	1.97013e-05	6.70633e-05	1.06155e-05
Eggerthella	401	199	138	507	382	5.86033e-05	8.63279e-05	8.23872e-05	8.78582e-05	5.26637e-05
Oribacterium	107	64	53	417	97	1.56373e-05	2.77638e-05	3.16415e-05	7.2262e-05	1.33727e-05
Arsukibacterium	355	249	85	487	379	5.18808e-05	0.000108018	5.07457e-05	8.43924e-05	5.22501e-05
Gilvimarinus	173	320	133	495	160	2.52827e-05	0.000138819	7.94021e-05	8.57787e-05	2.20581e-05
Tissierella	39	44	22	378	53	5.69958e-06	1.90876e-05	1.31342e-05	6.55037e-05	7.30674e-06
Serinibacter	222	108	151	497	248	3.24437e-05	4.68513e-05	9.01483e-05	8.61253e-05	3.419e-05
Formosa	251	283	110	529	282	3.66819e-05	0.000122768	6.56709e-05	9.16706e-05	3.88774e-05
Gleimia	95	85	86	433	124	1.38836e-05	3.68737e-05	5.13427e-05	7.50347e-05	1.7095e-05
Paraoerskovia	208	79	99	458	206	3.03977e-05	3.42709e-05	5.91038e-05	7.93669e-05	2.83998e-05
Rugamonas	99	114	64	427	93	1.44682e-05	4.94542e-05	3.82085e-05	7.3995e-05	1.28213e-05
Arhodomonas	215	222	143	533	269	3.14207e-05	9.63055e-05	8.53722e-05	9.23637e-05	3.70852e-05
Alkalitalea	122	114	49	431	124	1.78294e-05	4.94542e-05	2.92534e-05	7.46881e-05	1.7095e-05
Trichococcus	250	35	32	368	78	3.65358e-05	1.51833e-05	1.91043e-05	6.37708e-05	1.07533e-05
Pacificimonas	135	199	83	464	153	1.97293e-05	8.63279e-05	4.95517e-05	8.04067e-05	2.10931e-05
Thiopseudomonas	144	140	89	465	181	2.10446e-05	6.07332e-05	5.31338e-05	8.058e-05	2.49532e-05
Odoribacter	125	96	42	421	117	1.82679e-05	4.16456e-05	2.50744e-05	7.29552e-05	1.613e-05
Ochrobactrum	108	157	78	440	107	1.57834e-05	6.8108e-05	4.65667e-05	7.62477e-05	1.47513e-05
Seonamhaeicola	97	96	57	423	128	1.41759e-05	4.16456e-05	3.40295e-05	7.33018e-05	1.76465e-05
Pseudarcicella	320	315	82	500	335	4.67658e-05	0.00013665	4.89547e-05	8.66451e-05	4.61841e-05
Haloplasma	21	22	14	352	21	3.069e-06	9.54379e-06	8.35812e-06	6.09982e-05	2.89512e-06
Enterocloster	84	88	56	412	99	1.2276e-05	3.81752e-05	3.34325e-05	7.13956e-05	1.36484e-05
Streptomonospora	158	113	162	484	246	2.30906e-05	4.90204e-05	9.67154e-05	8.38725e-05	3.39143e-05
Spiroplasma	68	29	22	368	38	9.93772e-06	1.25804e-05	1.31342e-05	6.37708e-05	5.2388e-06
Alishewanella	332	160	103	474	319	4.85195e-05	6.94094e-05	6.14919e-05	8.21396e-05	4.39783e-05
Thermoflexibacter	477	408	175	527	533	6.97102e-05	0.000176994	0.000104476	9.1324e-05	7.3481e-05
Desulforapulum	97	71	71	417	119	1.41759e-05	3.08004e-05	4.23876e-05	7.2262e-05	1.64057e-05
Anaerosporomusa	57	60	43	383	53	8.33015e-06	2.60285e-05	2.56714e-05	6.63702e-05	7.30674e-06
Jeotgalibacillus	91	70	58	406	94	1.3299e-05	3.03666e-05	3.46265e-05	7.03559e-05	1.29591e-05
Pseudoclostridium	31	44	31	368	55	4.53043e-06	1.90876e-05	1.85073e-05	6.37708e-05	7.58247e-06
Kingella	381	195	108	415	437	5.56805e-05	8.45927e-05	6.44769e-05	7.19155e-05	6.02462e-05
Mangrovimonas	162	171	52	449	193	2.36752e-05	7.41813e-05	3.10444e-05	7.78073e-05	2.66076e-05
Carnobacterium	200	73	79	434	173	2.92286e-05	3.1668e-05	4.71637e-05	7.5208e-05	2.38503e-05
Arcticibacter	239	259	87	492	306	3.49282e-05	0.000112356	5.19397e-05	8.52588e-05	4.21861e-05
Rhodobium	201	264	106	495	209	2.93747e-05	0.000114525	6.32829e-05	8.57787e-05	2.88134e-05
Flexilinea	132	74	76	425	150	1.92909e-05	3.21018e-05	4.53726e-05	7.36484e-05	2.06795e-05
Galactobacillus	31	21	5	345	23	4.53043e-06	9.10998e-06	2.98504e-06	5.97851e-05	3.17085e-06
Catenovulum	147	140	114	465	170	2.1483e-05	6.07332e-05	6.8059e-05	8.058e-05	2.34367e-05
Pasteurella	238	104	83	447	213	3.4782e-05	4.51161e-05	4.95517e-05	7.74608e-05	2.93648e-05
Lactococcus	141	109	79	439	167	2.06062e-05	4.72851e-05	4.71637e-05	7.60744e-05	2.30231e-05
Thermoanaerobacterium	85	51	28	381	88	1.24222e-05	2.21242e-05	1.67162e-05	6.60236e-05	1.2132e-05
Fibrisoma	442	338	150	519	454	6.45952e-05	0.000146627	8.95513e-05	8.99377e-05	6.25898e-05
Skermania	144	131	143	467	168	2.10446e-05	5.68289e-05	8.53722e-05	8.09266e-05	2.3161e-05
Aliiruegeria	201	328	128	504	248	2.93747e-05	0.000142289	7.64171e-05	8.73383e-05	3.419e-05
Peptoclostridium	72	56	36	376	60	1.05223e-05	2.42933e-05	2.14923e-05	6.51571e-05	8.27178e-06
Glaciihabitans	70	69	66	393	84	1.023e-05	2.99328e-05	3.94026e-05	6.81031e-05	1.15805e-05
Miniimonas	157	86	111	439	146	2.29445e-05	3.73075e-05	6.62679e-05	7.60744e-05	2.0128e-05
Bernardetia	355	83	42	150	331	5.18808e-05	3.60061e-05	2.50744e-05	2.59935e-05	4.56327e-05
Oceanobacter	131	158	66	438	168	1.91447e-05	6.85418e-05	3.94026e-05	7.59011e-05	2.3161e-05
Halorhodospira	296	260	192	565	286	4.32583e-05	0.00011279	0.000114626	9.7909e-05	3.94288e-05
Labedella	79	76	61	395	90	1.15453e-05	3.29695e-05	3.64175e-05	6.84497e-05	1.24077e-05
Solobacterium	13	10	7	330	14	1.89986e-06	4.33809e-06	4.17906e-06	5.71858e-05	1.93008e-06
Acidimangrovimonas	138	216	43	422	141	2.01677e-05	9.37027e-05	2.56714e-05	7.31285e-05	1.94387e-05
Nigerium	164	123	157	474	205	2.39675e-05	5.33585e-05	9.37303e-05	8.21396e-05	2.82619e-05
Fulvivirga	413	275	109	375	472	6.03571e-05	0.000119297	6.50739e-05	6.49839e-05	6.50714e-05
Ferrimicrobium	183	142	169	490	218	2.67442e-05	6.16008e-05	0.000100894	8.49122e-05	3.00541e-05
Salinivirga	128	118	50	417	141	1.87063e-05	5.11894e-05	2.98504e-05	7.2262e-05	1.94387e-05
Acidaminobacter	65	33	30	363	64	9.4993e-06	1.43157e-05	1.79103e-05	6.29044e-05	8.82324e-06
Tannerella	155	119	84	436	142	2.26522e-05	5.16232e-05	5.01487e-05	7.55546e-05	1.95766e-05
Fibrella	412	457	196	589	422	6.02109e-05	0.000198251	0.000117014	0.000102068	5.81782e-05
Paenalcaligenes	154	95	45	410	145	2.2506e-05	4.12118e-05	2.68654e-05	7.1049e-05	1.99901e-05
Pseudoruegeria	252	388	117	488	273	3.6828e-05	0.000168318	6.985e-05	8.45657e-05	3.76366e-05
Thermogemmatispora	143	132	94	445	192	2.08984e-05	5.72627e-05	5.61188e-05	7.71142e-05	2.64697e-05
Oceanimonas	190	163	98	464	196	2.77672e-05	7.07108e-05	5.85068e-05	8.04067e-05	2.70212e-05
Leadbetterella	175	183	61	443	184	2.5575e-05	7.9387e-05	3.64175e-05	7.67676e-05	2.53668e-05
Mesotoga	74	87	26	373	65	1.08146e-05	3.77413e-05	1.55222e-05	6.46373e-05	8.9611e-06
Desulfospira	47	75	36	367	62	6.86872e-06	3.25356e-05	2.14923e-05	6.35975e-05	8.54751e-06
Novispirillum	192	170	117	471	180	2.80595e-05	7.37475e-05	6.985e-05	8.16197e-05	2.48154e-05
Maricaulis	160	298	101	464	261	2.33829e-05	0.000129275	6.02979e-05	8.04067e-05	3.59823e-05
Hoyosella	186	111	82	437	207	2.71826e-05	4.81528e-05	4.89547e-05	7.57279e-05	2.85377e-05
Cytobacillus	145	115	104	437	145	2.11907e-05	4.9888e-05	6.20889e-05	7.57279e-05	1.99901e-05
Chrysiogenes	189	110	117	450	173	2.7621e-05	4.77189e-05	6.985e-05	7.79806e-05	2.38503e-05
Sediminihabitans	186	78	90	425	190	2.71826e-05	3.38371e-05	5.37308e-05	7.36484e-05	2.6194e-05
Tolumonas	81	100	81	405	123	1.18376e-05	4.33809e-05	4.83577e-05	7.01826e-05	1.69572e-05
Puniceibacterium	232	311	112	488	229	3.39052e-05	0.000134914	6.6865e-05	8.45657e-05	3.15706e-05
Cruoricaptor	132	111	63	415	142	1.92909e-05	4.81528e-05	3.76115e-05	7.19155e-05	1.95766e-05
Dermatophilus	147	105	104	436	177	2.1483e-05	4.55499e-05	6.20889e-05	7.55546e-05	2.44018e-05
Geobacillus	164	98	98	432	161	2.39675e-05	4.25132e-05	5.85068e-05	7.48614e-05	2.2196e-05
Amorphus	205	222	123	486	201	2.99593e-05	9.63055e-05	7.3432e-05	8.42191e-05	2.77105e-05
Verrucosispora	108	92	90	416	158	1.57834e-05	3.99104e-05	5.37308e-05	7.20888e-05	2.17824e-05
Qipengyuania	92	170	57	401	104	1.34452e-05	7.37475e-05	3.40295e-05	6.94894e-05	1.43378e-05
Chitinasiproducens	354	263	147	517	384	5.17346e-05	0.000114092	8.77603e-05	8.95911e-05	5.29394e-05
Desulfitibacter	88	57	70	383	87	1.28606e-05	2.47271e-05	4.17906e-05	6.63702e-05	1.19941e-05
Providencia	191	157	82	447	193	2.79133e-05	6.8108e-05	4.89547e-05	7.74608e-05	2.66076e-05
Parvularcula	271	343	142	518	267	3.96048e-05	0.000148796	8.47752e-05	8.97644e-05	3.68094e-05
Candidatus Koribacter	179	151	101	449	163	2.61596e-05	6.55051e-05	6.02979e-05	7.78073e-05	2.24717e-05
Malonomonas	73	75	60	382	96	1.06684e-05	3.25356e-05	3.58205e-05	6.61969e-05	1.32349e-05
Donghicola	118	185	65	414	121	1.72449e-05	8.02546e-05	3.88056e-05	7.17422e-05	1.66814e-05
Aliiroseovarius	128	218	56	421	186	1.87063e-05	9.45703e-05	3.34325e-05	7.29552e-05	2.56425e-05
Herbinix	47	39	40	347	39	6.86872e-06	1.69185e-05	2.38803e-05	6.01317e-05	5.37666e-06
Chroogloeocystis	285	63	54	57	327	4.16508e-05	2.73299e-05	3.22385e-05	9.87755e-06	4.50812e-05
Methanoplanus	47	14	9	328	28	6.86872e-06	6.07332e-06	5.37308e-06	5.68392e-05	3.86017e-06
Candidatus Protochlamydia	67	56	27	354	52	9.79158e-06	2.42933e-05	1.61192e-05	6.13448e-05	7.16888e-06
Palleronia	185	262	124	483	234	2.70365e-05	0.000113658	7.40291e-05	8.36992e-05	3.226e-05
Immundisolibacter	293	239	145	515	276	4.28199e-05	0.00010368	8.65662e-05	8.92445e-05	3.80502e-05
Thermaerobacter	154	113	107	436	204	2.2506e-05	4.90204e-05	6.38799e-05	7.55546e-05	2.81241e-05
Abyssibacter	276	180	148	496	273	4.03355e-05	7.80856e-05	8.83573e-05	8.5952e-05	3.76366e-05
Anoxybacillus	130	86	61	401	161	1.89986e-05	3.73075e-05	3.64175e-05	6.94894e-05	2.2196e-05
Aldersonia	138	88	118	424	162	2.01677e-05	3.81752e-05	7.0447e-05	7.34751e-05	2.23338e-05
Amphritea	181	121	86	425	138	2.64519e-05	5.24908e-05	5.13427e-05	7.36484e-05	1.90251e-05
Pelotomaculum	111	99	68	401	131	1.62219e-05	4.29471e-05	4.05966e-05	6.94894e-05	1.80601e-05
Anderseniella	331	489	171	504	359	4.83733e-05	0.000212132	0.000102088	8.73383e-05	4.94928e-05
Planctomonas	84	89	116	401	112	1.2276e-05	3.8609e-05	6.9253e-05	6.94894e-05	1.54407e-05
Faecalicoccus	42	10	12	327	43	6.13801e-06	4.33809e-06	7.1641e-06	5.66659e-05	5.92811e-06
Peptostreptococcus	91	51	37	361	77	1.3299e-05	2.21242e-05	2.20893e-05	6.25578e-05	1.06155e-05
Saliniramus	205	222	103	463	192	2.99593e-05	9.63055e-05	6.14919e-05	8.02334e-05	2.64697e-05
Desulfotignum	79	56	55	372	118	1.15453e-05	2.42933e-05	3.28355e-05	6.4464e-05	1.62678e-05
Hapalosiphon	336	295	68	88	332	4.9104e-05	0.000127974	4.05966e-05	1.52495e-05	4.57705e-05
Alkalibacterium	132	42	36	365	111	1.92909e-05	1.822e-05	2.14923e-05	6.3251e-05	1.53028e-05
Methanosphaera	72	36	35	353	88	1.05223e-05	1.56171e-05	2.08953e-05	6.11715e-05	1.2132e-05
Aquisalimonas	187	146	131	460	247	2.73287e-05	6.33361e-05	7.82081e-05	7.97135e-05	3.40522e-05
Luteococcus	138	86	87	408	155	2.01677e-05	3.73075e-05	5.19397e-05	7.07024e-05	2.13688e-05
Algiphilus	260	225	143	501	311	3.79972e-05	9.76069e-05	8.53722e-05	8.68184e-05	4.28754e-05
Dickeya	208	132	86	430	260	3.03977e-05	5.72627e-05	5.13427e-05	7.45148e-05	3.58444e-05
Kurthia	230	88	48	368	85	3.36129e-05	3.81752e-05	2.86564e-05	6.37708e-05	1.17184e-05
Cloacibacillus	196	104	107	431	184	2.8644e-05	4.51161e-05	6.38799e-05	7.46881e-05	2.53668e-05
Lutibaculum	146	179	84	432	176	2.13369e-05	7.76517e-05	5.01487e-05	7.48614e-05	2.42639e-05
Cytophaga	253	262	87	452	337	3.69742e-05	0.000113658	5.19397e-05	7.83272e-05	4.64599e-05
Vulgatibacter	279	359	204	560	377	4.07739e-05	0.000155737	0.00012179	9.70426e-05	5.19744e-05
Desulfonatronospira	86	76	73	385	131	1.25683e-05	3.29695e-05	4.35816e-05	6.67168e-05	1.80601e-05
Stenotrophobium	173	185	78	434	173	2.52827e-05	8.02546e-05	4.65667e-05	7.5208e-05	2.38503e-05
Pseudobdellovibrio	183	106	54	396	124	2.67442e-05	4.59837e-05	3.22385e-05	6.8623e-05	1.7095e-05
Hippea	93	77	62	379	101	1.35913e-05	3.34033e-05	3.70145e-05	6.5677e-05	1.39242e-05
Gluconacetobacter	186	210	98	455	214	2.71826e-05	9.10998e-05	5.85068e-05	7.88471e-05	2.95027e-05
Acidisarcina	186	180	128	464	199	2.71826e-05	7.80856e-05	7.64171e-05	8.04067e-05	2.74348e-05
Kiloniella	268	283	153	518	292	3.91663e-05	0.000122768	9.13423e-05	8.97644e-05	4.0256e-05
Oceanicaulis	206	251	85	450	209	3.01055e-05	0.000108886	5.07457e-05	7.79806e-05	2.88134e-05
Chitinispirillum	87	74	64	374	89	1.27144e-05	3.21018e-05	3.82085e-05	6.48106e-05	1.22698e-05
Couchioplanes	152	118	104	427	190	2.22137e-05	5.11894e-05	6.20889e-05	7.3995e-05	2.6194e-05
Rubidibacter	360	199	86	230	418	5.26115e-05	8.63279e-05	5.13427e-05	3.98568e-05	5.76268e-05
Kordiimonas	258	283	152	512	269	3.77049e-05	0.000122768	9.07453e-05	8.87246e-05	3.70852e-05
Reinekea	96	133	90	406	142	1.40297e-05	5.76965e-05	5.37308e-05	7.03559e-05	1.95766e-05
Oerskovia	133	118	80	408	144	1.9437e-05	5.11894e-05	4.77607e-05	7.07024e-05	1.98523e-05
Candidatus Fermentibacter	86	72	70	378	127	1.25683e-05	3.12342e-05	4.17906e-05	6.55037e-05	1.75086e-05
Lawsonella	335	71	62	295	103	4.89579e-05	3.08004e-05	3.70145e-05	5.11206e-05	1.41999e-05
Aminiphilus	116	102	40	375	100	1.69526e-05	4.42485e-05	2.38803e-05	6.49839e-05	1.37863e-05
Desulfocicer	73	42	70	355	69	1.06684e-05	1.822e-05	4.17906e-05	6.15181e-05	9.51255e-06
Methyloligella	142	152	95	421	147	2.07523e-05	6.59389e-05	5.67158e-05	7.29552e-05	2.02659e-05
Olivibacter	254	282	119	482	312	3.71203e-05	0.000122334	7.1044e-05	8.35259e-05	4.30133e-05
Oligella	170	138	85	423	200	2.48443e-05	5.98656e-05	5.07457e-05	7.33018e-05	2.75726e-05
Acidaminococcus	140	60	85	383	116	2.046e-05	2.60285e-05	5.07457e-05	6.63702e-05	1.59921e-05
Ketobacter	133	185	97	420	141	1.9437e-05	8.02546e-05	5.79098e-05	7.27819e-05	1.94387e-05
Magnetofaba	153	115	113	423	180	2.23599e-05	4.9888e-05	6.7462e-05	7.33018e-05	2.48154e-05
Eisenibacter	310	203	96	418	365	4.53043e-05	8.80631e-05	5.73128e-05	7.24353e-05	5.032e-05
Marivita	265	360	106	455	289	3.87279e-05	0.000156171	6.32829e-05	7.88471e-05	3.98424e-05
Pseudothioclava	52	123	29	343	58	7.59944e-06	5.33585e-05	1.73132e-05	5.94386e-05	7.99606e-06
Nitratiruptor	64	34	23	331	61	9.35315e-06	1.47495e-05	1.37312e-05	5.73591e-05	8.40965e-06
Marivirga	341	274	109	448	378	4.98348e-05	0.000118864	6.50739e-05	7.7634e-05	5.21122e-05
Desertihabitans	151	86	132	410	141	2.20676e-05	3.73075e-05	7.88051e-05	7.1049e-05	1.94387e-05
Anaerotignum	37	29	25	317	27	5.40729e-06	1.25804e-05	1.49252e-05	5.4933e-05	3.7223e-06
Candidatus Nitrosoglobus	86	97	75	375	94	1.25683e-05	4.20794e-05	4.47756e-05	6.49839e-05	1.29591e-05
Caldanaerobius	94	77	51	360	78	1.37374e-05	3.34033e-05	3.04474e-05	6.23845e-05	1.07533e-05
Salinivibrio	131	86	62	381	129	1.91447e-05	3.73075e-05	3.70145e-05	6.60236e-05	1.77843e-05
Litoreibacter	193	249	82	430	185	2.82056e-05	0.000108018	4.89547e-05	7.45148e-05	2.55047e-05
Snodgrassella	208	165	106	442	246	3.03977e-05	7.15784e-05	6.32829e-05	7.65943e-05	3.39143e-05
Dermacoccus	126	89	100	397	159	1.8414e-05	3.8609e-05	5.97009e-05	6.87962e-05	2.19202e-05
Arcanobacterium	136	137	110	409	121	1.98754e-05	5.94318e-05	6.56709e-05	7.08757e-05	1.66814e-05
Petroclostridium	53	41	41	331	59	7.74558e-06	1.77862e-05	2.44773e-05	5.73591e-05	8.13392e-06
Glaciibacter	105	75	68	367	102	1.5345e-05	3.25356e-05	4.05966e-05	6.35975e-05	1.4062e-05
Ureibacillus	95	79	65	368	123	1.38836e-05	3.42709e-05	3.88056e-05	6.37708e-05	1.69572e-05
Aquamicrobium	222	240	120	460	212	3.24437e-05	0.000104114	7.1641e-05	7.97135e-05	2.9227e-05
Oceanicoccus	217	334	111	446	288	3.1713e-05	0.000144892	6.62679e-05	7.72875e-05	3.97046e-05
Hugenholtzia	358	201	84	284	396	5.23192e-05	8.71955e-05	5.01487e-05	4.92144e-05	5.45938e-05
Aureispira	399	476	208	416	542	5.83111e-05	0.000206493	0.000124178	7.20888e-05	7.47218e-05
Arcticibacterium	281	214	77	424	245	4.10662e-05	9.2835e-05	4.59697e-05	7.34751e-05	3.37765e-05
Lacimicrobium	173	127	59	392	187	2.52827e-05	5.50937e-05	3.52235e-05	6.79298e-05	2.57804e-05
Halopolyspora	172	78	115	396	155	2.51366e-05	3.38371e-05	6.8656e-05	6.8623e-05	2.13688e-05
Elstera	305	355	158	505	333	4.45736e-05	0.000154002	9.43273e-05	8.75116e-05	4.59084e-05
Weissella	112	87	54	361	107	1.6368e-05	3.77413e-05	3.22385e-05	6.25578e-05	1.47513e-05
Oleidesulfovibrio	53	52	47	332	81	7.74558e-06	2.2558e-05	2.80594e-05	5.75324e-05	1.11669e-05
Putridiphycobacter	377	252	70	259	364	5.50959e-05	0.00010932	4.17906e-05	4.48822e-05	5.01822e-05
Tepidicaulis	144	319	89	379	175	2.10446e-05	0.000138385	5.31338e-05	6.5677e-05	2.4126e-05
Kosmotoga	90	50	53	342	97	1.31529e-05	2.16904e-05	3.16415e-05	5.92653e-05	1.33727e-05
Leadbettera	40	42	30	313	47	5.84572e-06	1.822e-05	1.79103e-05	5.42399e-05	6.47956e-06
Nitrososphaera	63	42	47	329	78	9.20701e-06	1.822e-05	2.80594e-05	5.70125e-05	1.07533e-05
Leptotrichia	87	63	67	349	92	1.27144e-05	2.73299e-05	3.99996e-05	6.04783e-05	1.26834e-05
Cardiobacterium	228	142	86	408	232	3.33206e-05	6.16008e-05	5.13427e-05	7.07024e-05	3.19842e-05
Catalinimonas	339	395	211	549	345	4.95425e-05	0.000171354	0.000125969	9.51364e-05	4.75628e-05
Yonghaparkia	80	73	47	342	87	1.16914e-05	3.1668e-05	2.80594e-05	5.92653e-05	1.19941e-05
Roseibacillus	100	176	133	403	141	1.46143e-05	7.63503e-05	7.94021e-05	6.9836e-05	1.94387e-05
Krasilnikoviella	123	88	98	380	137	1.79756e-05	3.81752e-05	5.85068e-05	6.58503e-05	1.88872e-05
Lacticaseibacillus	212	102	95	395	179	3.09823e-05	4.42485e-05	5.67158e-05	6.84497e-05	2.46775e-05
Zooshikella	344	138	153	419	289	5.02732e-05	5.98656e-05	9.13423e-05	7.26086e-05	3.98424e-05
Mesobacillus	95	71	61	352	107	1.38836e-05	3.08004e-05	3.64175e-05	6.09982e-05	1.47513e-05
Oceanococcus	199	216	125	444	196	2.90825e-05	9.37027e-05	7.46261e-05	7.69409e-05	2.70212e-05
Pararhizobium	198	180	81	405	153	2.89363e-05	7.80856e-05	4.83577e-05	7.01826e-05	2.10931e-05
Desulfofundulus	115	81	59	360	132	1.68064e-05	3.51385e-05	3.52235e-05	6.23845e-05	1.81979e-05
Desulfotruncus	92	62	75	352	110	1.34452e-05	2.68961e-05	4.47756e-05	6.09982e-05	1.51649e-05
Bergeyella	79	82	36	338	93	1.15453e-05	3.55723e-05	2.14923e-05	5.85721e-05	1.28213e-05
Dokdonia	140	161	61	384	159	2.046e-05	6.98432e-05	3.64175e-05	6.65435e-05	2.19202e-05
Geminisphaera	168	152	105	413	178	2.4552e-05	6.59389e-05	6.26859e-05	7.15689e-05	2.45396e-05
Parasutterella	42	38	14	303	47	6.13801e-06	1.64847e-05	8.35812e-06	5.2507e-05	6.47956e-06
Dielma	17	4	6	279	14	2.48443e-06	1.73523e-06	3.58205e-06	4.8348e-05	1.93008e-06
Flaviflexus	183	79	92	379	198	2.67442e-05	3.42709e-05	5.49248e-05	6.5677e-05	2.72969e-05
Candidatus Glomeribacter	218	208	79	414	246	3.18592e-05	9.02322e-05	4.71637e-05	7.17422e-05	3.39143e-05
Candidatus Marithrix	141	80	64	362	136	2.06062e-05	3.47047e-05	3.82085e-05	6.27311e-05	1.87494e-05
Zhihengliuella	145	82	115	384	156	2.11907e-05	3.55723e-05	6.8656e-05	6.65435e-05	2.15066e-05
Desulfuribacillus	93	64	39	334	88	1.35913e-05	2.77638e-05	2.32833e-05	5.7879e-05	1.2132e-05
Agreia	93	77	81	359	138	1.35913e-05	3.34033e-05	4.83577e-05	6.22112e-05	1.90251e-05
Salipaludibacillus	87	53	40	330	89	1.27144e-05	2.29919e-05	2.38803e-05	5.71858e-05	1.22698e-05
Magnetovibrio	122	123	78	378	144	1.78294e-05	5.33585e-05	4.65667e-05	6.55037e-05	1.98523e-05
Chloroherpeton	154	106	69	376	186	2.2506e-05	4.59837e-05	4.11936e-05	6.51571e-05	2.56425e-05
Haematospirillum	121	100	103	374	108	1.76833e-05	4.33809e-05	6.14919e-05	6.48106e-05	1.48892e-05
Hartmannibacter	140	194	101	406	169	2.046e-05	8.41589e-05	6.02979e-05	7.03559e-05	2.32989e-05
Candidatus Angelobacter	181	138	101	405	190	2.64519e-05	5.98656e-05	6.02979e-05	7.01826e-05	2.6194e-05
Flavimaricola	333	438	114	281	327	4.86656e-05	0.000190008	6.8059e-05	4.86946e-05	4.50812e-05
Sporolactobacillus	119	86	81	357	96	1.7391e-05	3.73075e-05	4.83577e-05	6.18646e-05	1.32349e-05
Thaumasiovibrio	321	122	75	258	334	4.69119e-05	5.29247e-05	4.47756e-05	4.47089e-05	4.60463e-05
Thalassobium	187	222	91	414	237	2.73287e-05	9.63055e-05	5.43278e-05	7.17422e-05	3.26735e-05
Ephemeroptericola	231	291	124	448	270	3.3759e-05	0.000126238	7.40291e-05	7.7634e-05	3.7223e-05
Silvibacterium	190	129	118	408	192	2.77672e-05	5.59613e-05	7.0447e-05	7.07024e-05	2.64697e-05
Caldicellulosiruptor	45	35	34	304	62	6.57644e-06	1.51833e-05	2.02983e-05	5.26802e-05	8.54751e-06
Allobaculum	18	17	11	276	15	2.63057e-06	7.37475e-06	6.56709e-06	4.78281e-05	2.06795e-06
Bradymonas	280	216	162	466	325	4.092e-05	9.37027e-05	9.67154e-05	8.07533e-05	4.48055e-05
Rudanella	390	354	127	416	367	5.69958e-05	0.000153568	7.58201e-05	7.20888e-05	5.05957e-05
Salinicoccus	97	70	57	336	96	1.41759e-05	3.03666e-05	3.40295e-05	5.82255e-05	1.32349e-05
Mahella	31	53	29	298	53	4.53043e-06	2.29919e-05	1.73132e-05	5.16405e-05	7.30674e-06
Marinicella	234	157	127	423	232	3.41975e-05	6.8108e-05	7.58201e-05	7.33018e-05	3.19842e-05
Desulfohalobium	60	45	45	312	75	8.76858e-06	1.95214e-05	2.68654e-05	5.40666e-05	1.03397e-05
Methanococcus	57	24	15	288	37	8.33015e-06	1.04114e-05	8.95513e-06	4.99076e-05	5.10093e-06
Polymorphum	148	199	82	389	188	2.16292e-05	8.63279e-05	4.89547e-05	6.74099e-05	2.59183e-05
Ahrensia	177	195	97	400	162	2.58673e-05	8.45927e-05	5.79098e-05	6.93161e-05	2.23338e-05
Buchananella	73	63	67	328	89	1.06684e-05	2.73299e-05	3.99996e-05	5.68392e-05	1.22698e-05
Oceanibacterium	374	378	144	426	404	5.46575e-05	0.00016398	8.59692e-05	7.38217e-05	5.56967e-05
Gryllotalpicola	97	95	61	345	127	1.41759e-05	4.12118e-05	3.64175e-05	5.97851e-05	1.75086e-05
Papillibacter	33	35	27	288	37	4.82272e-06	1.51833e-05	1.61192e-05	4.99076e-05	5.10093e-06
Woeseia	354	445	175	448	415	5.17346e-05	0.000193045	0.000104476	7.7634e-05	5.72132e-05
Tranquillimonas	206	258	100	413	218	3.01055e-05	0.000111923	5.97009e-05	7.15689e-05	3.00541e-05
Oceanisphaera	159	170	124	408	185	2.32367e-05	7.37475e-05	7.40291e-05	7.07024e-05	2.55047e-05
Absiella	53	17	17	285	53	7.74558e-06	7.37475e-06	1.01491e-05	4.93877e-05	7.30674e-06
Pseudobutyrivibrio	65	61	21	299	48	9.4993e-06	2.64623e-05	1.25372e-05	5.18138e-05	6.61743e-06
Empedobacter	115	75	27	318	83	1.68064e-05	3.25356e-05	1.61192e-05	5.51063e-05	1.14426e-05
Desulfurivibrio	134	80	110	364	194	1.95832e-05	3.47047e-05	6.56709e-05	6.30777e-05	2.67454e-05
Hydrogenibacillus	136	97	88	364	159	1.98754e-05	4.20794e-05	5.25367e-05	6.30777e-05	2.19202e-05
Haliea	175	235	129	422	201	2.5575e-05	0.000101945	7.70141e-05	7.31285e-05	2.77105e-05
Paracidobacterium	98	128	81	356	123	1.4322e-05	5.55275e-05	4.83577e-05	6.16913e-05	1.69572e-05
Jeongeupia	269	184	165	439	329	3.93125e-05	7.98208e-05	9.85064e-05	7.60744e-05	4.5357e-05
Anaerostipes	63	27	18	290	76	9.20701e-06	1.17128e-05	1.07462e-05	5.02542e-05	1.04776e-05
Melioribacter	238	74	62	313	241	3.4782e-05	3.21018e-05	3.70145e-05	5.42399e-05	3.3225e-05
Pararcticibacter	195	228	73	382	182	2.84979e-05	9.89084e-05	4.35816e-05	6.61969e-05	2.50911e-05
Zhengella	197	229	113	414	199	2.87902e-05	9.93422e-05	6.7462e-05	7.17422e-05	2.74348e-05
Bryocella	109	114	71	352	172	1.59296e-05	4.94542e-05	4.23876e-05	6.09982e-05	2.37124e-05
Massilibacillus	33	43	25	282	33	4.82272e-06	1.86538e-05	1.49252e-05	4.88679e-05	4.54948e-06
Candidatus Cyclonatronum	250	175	169	437	315	3.65358e-05	7.59165e-05	0.000100894	7.57279e-05	4.34269e-05
Terracidiphilus	112	125	59	347	132	1.6368e-05	5.42261e-05	3.52235e-05	6.01317e-05	1.81979e-05
Rubrimonas	155	269	92	381	247	2.26522e-05	0.000116695	5.49248e-05	6.60236e-05	3.40522e-05
Granulosicoccus	179	235	104	405	220	2.61596e-05	0.000101945	6.20889e-05	7.01826e-05	3.03299e-05
Thermopetrobacter	130	189	100	371	121	1.89986e-05	8.19898e-05	5.97009e-05	6.42907e-05	1.66814e-05
Candidatus Lumbricidophila	91	77	82	330	82	1.3299e-05	3.34033e-05	4.89547e-05	5.71858e-05	1.13048e-05
Dissulfuribacter	99	55	60	318	84	1.44682e-05	2.38595e-05	3.58205e-05	5.51063e-05	1.15805e-05
Pseudacidobacterium	142	156	108	383	155	2.07523e-05	6.76741e-05	6.44769e-05	6.63702e-05	2.13688e-05
Moritella	98	108	42	327	108	1.4322e-05	4.68513e-05	2.50744e-05	5.66659e-05	1.48892e-05
Nioella	111	245	50	325	143	1.62219e-05	0.000106283	2.98504e-05	5.63193e-05	1.97144e-05
Weizmannia	143	82	44	320	83	2.08984e-05	3.55723e-05	2.62684e-05	5.54529e-05	1.14426e-05
Salisediminibacterium	69	41	44	302	90	1.00839e-05	1.77862e-05	2.62684e-05	5.23337e-05	1.24077e-05
Lunatimonas	290	223	155	446	321	4.23815e-05	9.67393e-05	9.25363e-05	7.72875e-05	4.4254e-05
Aerosticca	178	142	71	366	205	2.60135e-05	6.16008e-05	4.23876e-05	6.34242e-05	2.82619e-05
Acetanaerobacterium	23	14	16	264	27	3.36129e-06	6.07332e-06	9.55214e-06	4.57486e-05	3.7223e-06
Proteiniborus	72	40	36	294	60	1.05223e-05	1.73523e-05	2.14923e-05	5.09473e-05	8.27178e-06
Thermocrinis	142	93	49	327	93	2.07523e-05	4.03442e-05	2.92534e-05	5.66659e-05	1.28213e-05
Polycyclovorans	228	244	129	424	303	3.33206e-05	0.000105849	7.70141e-05	7.34751e-05	4.17725e-05
Halotalea	190	159	91	379	163	2.77672e-05	6.89756e-05	5.43278e-05	6.5677e-05	2.24717e-05
Tritonibacter	203	221	62	368	209	2.9667e-05	9.58717e-05	3.70145e-05	6.37708e-05	2.88134e-05
Robiginitalea	373	318	175	460	403	5.45113e-05	0.000137951	0.000104476	7.97135e-05	5.55588e-05
Turneriella	193	164	111	395	187	2.82056e-05	7.11446e-05	6.62679e-05	6.84497e-05	2.57804e-05
Yangia	107	156	66	347	143	1.56373e-05	6.76741e-05	3.94026e-05	6.01317e-05	1.97144e-05
Plantibacter	106	96	71	322	61	1.54912e-05	4.16456e-05	4.23876e-05	5.57995e-05	8.40965e-06
Youngiibacter	34	23	21	269	34	4.96886e-06	9.9776e-06	1.25372e-05	4.66151e-05	4.68734e-06
Persephonella	93	50	34	299	77	1.35913e-05	2.16904e-05	2.02983e-05	5.18138e-05	1.06155e-05
Atopomonas	97	130	58	336	139	1.41759e-05	5.63951e-05	3.46265e-05	5.82255e-05	1.9163e-05
Methanocaldococcus	40	24	12	267	34	5.84572e-06	1.04114e-05	7.1641e-06	4.62685e-05	4.68734e-06
Thermosulfurimonas	44	36	42	284	54	6.43029e-06	1.56171e-05	2.50744e-05	4.92144e-05	7.44461e-06
Thiohalorhabdus	165	130	80	361	152	2.41136e-05	5.63951e-05	4.77607e-05	6.25578e-05	2.09552e-05
Octadecabacter	152	246	50	337	172	2.22137e-05	0.000106717	2.98504e-05	5.83988e-05	2.37124e-05
Niameybacter	35	27	23	270	37	5.11501e-06	1.17128e-05	1.37312e-05	4.67884e-05	5.10093e-06
Methanococcoides	64	34	23	278	42	9.35315e-06	1.47495e-05	1.37312e-05	4.81747e-05	5.79025e-06
Salinispira	59	71	43	298	66	8.62244e-06	3.08004e-05	2.56714e-05	5.16405e-05	9.09896e-06
Sinomicrobium	138	180	70	359	177	2.01677e-05	7.80856e-05	4.17906e-05	6.22112e-05	2.44018e-05
Anaerobium	38	26	21	268	33	5.55343e-06	1.1279e-05	1.25372e-05	4.64418e-05	4.54948e-06
Filomicrobium	117	162	101	362	134	1.70987e-05	7.0277e-05	6.02979e-05	6.27311e-05	1.84737e-05
Ulvibacter	159	178	71	364	191	2.32367e-05	7.72179e-05	4.23876e-05	6.30777e-05	2.63318e-05
Pseudorhizobium	103	118	60	333	138	1.50527e-05	5.11894e-05	3.58205e-05	5.77057e-05	1.90251e-05
Lentibacillus	85	68	46	302	70	1.24222e-05	2.9499e-05	2.74624e-05	5.23337e-05	9.65042e-06
Domibacillus	107	79	46	314	114	1.56373e-05	3.42709e-05	2.74624e-05	5.44131e-05	1.57164e-05
Desulfovermiculus	98	80	44	306	81	1.4322e-05	3.47047e-05	2.62684e-05	5.30268e-05	1.11669e-05
Roseospirillum	186	180	128	397	186	2.71826e-05	7.80856e-05	7.64171e-05	6.87962e-05	2.56425e-05
Wolbachia	265	45	33	196	208	3.87279e-05	1.95214e-05	1.97013e-05	3.39649e-05	2.86755e-05
Acaricomes	82	66	86	313	90	1.19837e-05	2.86314e-05	5.13427e-05	5.42399e-05	1.24077e-05
Fervidobacterium	57	59	32	286	77	8.33015e-06	2.55947e-05	1.91043e-05	4.9561e-05	1.06155e-05
Tamlana	182	180	68	353	241	2.6598e-05	7.80856e-05	4.05966e-05	6.11715e-05	3.3225e-05
Parahaliea	152	297	96	351	214	2.22137e-05	0.000128841	5.73128e-05	6.08249e-05	2.95027e-05
Hirschia	74	298	54	196	84	1.08146e-05	0.000129275	3.22385e-05	3.39649e-05	1.15805e-05
Oxobacter	32	24	23	264	60	4.67658e-06	1.04114e-05	1.37312e-05	4.57486e-05	8.27178e-06
Anaerovirgula	236	61	35	224	246	3.44897e-05	2.64623e-05	2.08953e-05	3.8817e-05	3.39143e-05
Labilibacter	87	83	48	304	88	1.27144e-05	3.60061e-05	2.86564e-05	5.26802e-05	1.2132e-05
Candidatus Stoquefichus	16	11	5	242	15	2.33829e-06	4.77189e-06	2.98504e-06	4.19362e-05	2.06795e-06
Insolitispirillum	189	191	75	362	187	2.7621e-05	8.28574e-05	4.47756e-05	6.27311e-05	2.57804e-05
Aliidiomarina	171	185	80	363	203	2.49905e-05	8.02546e-05	4.77607e-05	6.29044e-05	2.79862e-05
Vaginimicrobium	70	44	38	283	74	1.023e-05	1.90876e-05	2.26863e-05	4.90412e-05	1.02019e-05
Candidatus Aquicultor	47	33	39	276	98	6.86872e-06	1.43157e-05	2.32833e-05	4.78281e-05	1.35106e-05
Coprococcus	60	45	28	277	72	8.76858e-06	1.95214e-05	1.67162e-05	4.80014e-05	9.92614e-06
Iodobacter	180	116	61	334	182	2.63057e-05	5.03218e-05	3.64175e-05	5.7879e-05	2.50911e-05
Gracilimonas	254	147	164	405	240	3.71203e-05	6.37699e-05	9.79094e-05	7.01826e-05	3.30871e-05
Paraliobacillus	86	52	43	292	95	1.25683e-05	2.2558e-05	2.56714e-05	5.06008e-05	1.3097e-05
Rhodovibrio	160	183	73	353	167	2.33829e-05	7.9387e-05	4.35816e-05	6.11715e-05	2.30231e-05
Glutamicibacter	82	87	68	311	100	1.19837e-05	3.77413e-05	4.05966e-05	5.38933e-05	1.37863e-05
Dialister	91	48	65	295	74	1.3299e-05	2.08228e-05	3.88056e-05	5.11206e-05	1.02019e-05
Aliivibrio	82	71	47	293	67	1.19837e-05	3.08004e-05	2.80594e-05	5.07741e-05	9.23683e-06
Gaetbulibacter	99	86	39	300	90	1.44682e-05	3.73075e-05	2.32833e-05	5.19871e-05	1.24077e-05
Calderihabitans	77	57	32	286	91	1.1253e-05	2.47271e-05	1.91043e-05	4.9561e-05	1.25455e-05
Tatumella	125	72	72	317	149	1.82679e-05	3.12342e-05	4.29846e-05	5.4933e-05	2.05416e-05
Methylomusa	44	50	35	271	57	6.43029e-06	2.16904e-05	2.08953e-05	4.69617e-05	7.8582e-06
Petrotoga	64	48	35	277	69	9.35315e-06	2.08228e-05	2.08953e-05	4.80014e-05	9.51255e-06
Desulfoplanes	62	51	53	285	81	9.06087e-06	2.21242e-05	3.16415e-05	4.93877e-05	1.11669e-05
Marortus	171	91	64	319	127	2.49905e-05	3.94766e-05	3.82085e-05	5.52796e-05	1.75086e-05
Oleisolibacter	205	227	124	394	194	2.99593e-05	9.84746e-05	7.40291e-05	6.82764e-05	2.67454e-05
Succinivibrio	60	42	34	273	73	8.76858e-06	1.822e-05	2.02983e-05	4.73082e-05	1.0064e-05
Sediminicola	170	153	72	341	141	2.48443e-05	6.63727e-05	4.29846e-05	5.9092e-05	1.94387e-05
Timonella	219	106	74	313	248	3.20053e-05	4.59837e-05	4.41786e-05	5.42399e-05	3.419e-05
Alkalimonas	260	181	55	289	289	3.79972e-05	7.85194e-05	3.28355e-05	5.00809e-05	3.98424e-05
Aureibaculum	75	120	50	303	114	1.09607e-05	5.2057e-05	2.98504e-05	5.2507e-05	1.57164e-05
Pediococcus	243	36	17	197	90	3.55127e-05	1.56171e-05	1.01491e-05	3.41382e-05	1.24077e-05
Microvirgula	132	132	76	336	188	1.92909e-05	5.72627e-05	4.53726e-05	5.82255e-05	2.59183e-05
Belliella	258	199	65	310	295	3.77049e-05	8.63279e-05	3.88056e-05	5.372e-05	4.06696e-05
Tuberibacillus	64	67	32	279	78	9.35315e-06	2.90652e-05	1.91043e-05	4.8348e-05	1.07533e-05
Cucumibacter	93	125	46	305	109	1.35913e-05	5.42261e-05	2.74624e-05	5.28535e-05	1.50271e-05
Xaviernesmea	151	142	93	344	126	2.20676e-05	6.16008e-05	5.55218e-05	5.96119e-05	1.73707e-05
Anaeromicrobium	271	66	56	234	205	3.96048e-05	2.86314e-05	3.34325e-05	4.05499e-05	2.82619e-05
Sedimentibacter	25	23	14	246	40	3.65358e-06	9.9776e-06	8.35812e-06	4.26294e-05	5.51452e-06
Moheibacter	93	92	13	279	85	1.35913e-05	3.99104e-05	7.76111e-06	4.8348e-05	1.17184e-05
Salisaeta	185	135	108	362	191	2.70365e-05	5.85642e-05	6.44769e-05	6.27311e-05	2.63318e-05
Haematomicrobium	83	76	70	294	65	1.21299e-05	3.29695e-05	4.17906e-05	5.09473e-05	8.9611e-06
Waddlia	44	75	51	275	53	6.43029e-06	3.25356e-05	3.04474e-05	4.76548e-05	7.30674e-06
Chitinibacter	125	139	72	332	171	1.82679e-05	6.02994e-05	4.29846e-05	5.75324e-05	2.35746e-05
Melittangium	232	202	146	409	238	3.39052e-05	8.76293e-05	8.71632e-05	7.08757e-05	3.28114e-05
Pelistega	103	90	53	303	106	1.50527e-05	3.90428e-05	3.16415e-05	5.2507e-05	1.46135e-05
Acidisphaera	263	298	173	435	229	3.84356e-05	0.000129275	0.000103282	7.53813e-05	3.15706e-05
Faecalibaculum	35	20	14	243	27	5.11501e-06	8.67617e-06	8.35812e-06	4.21095e-05	3.7223e-06
Carboxydothermus	69	53	29	271	68	1.00839e-05	2.29919e-05	1.73132e-05	4.69617e-05	9.37469e-06
Bilophila	97	62	61	296	106	1.41759e-05	2.68961e-05	3.64175e-05	5.12939e-05	1.46135e-05
Paraurantiacibacter	70	128	38	276	49	1.023e-05	5.55275e-05	2.26863e-05	4.78281e-05	6.75529e-06
Candidatus Symbiothrix	221	94	56	287	229	3.22976e-05	4.0778e-05	3.34325e-05	4.97343e-05	3.15706e-05
Candidatus Thioglobus	174	131	69	331	146	2.54289e-05	5.68289e-05	4.11936e-05	5.73591e-05	2.0128e-05
Thiohalospira	176	148	114	365	219	2.57212e-05	6.42037e-05	6.8059e-05	6.3251e-05	3.0192e-05
Candidatus Kinetoplastibacterium	124	111	39	304	137	1.81217e-05	4.81528e-05	2.32833e-05	5.26802e-05	1.88872e-05
Cetobacterium	38	135	27	260	55	5.55343e-06	5.85642e-05	1.61192e-05	4.50555e-05	7.58247e-06
Haploplasma	21	13	8	234	26	3.069e-06	5.63951e-06	4.77607e-06	4.05499e-05	3.58444e-06
Gallibacterium	104	64	48	291	115	1.51989e-05	2.77638e-05	2.86564e-05	5.04275e-05	1.58543e-05
Thermoflavimicrobium	99	82	56	296	91	1.44682e-05	3.55723e-05	3.34325e-05	5.12939e-05	1.25455e-05
Paraferrimonas	136	103	70	320	145	1.98754e-05	4.46823e-05	4.17906e-05	5.54529e-05	1.99901e-05
Desulfurispora	65	68	43	281	101	9.4993e-06	2.9499e-05	2.56714e-05	4.86946e-05	1.39242e-05
Hephaestia	62	88	50	288	120	9.06087e-06	3.81752e-05	2.98504e-05	4.99076e-05	1.65436e-05
Alteripontixanthobacter	60	71	49	281	88	8.76858e-06	3.08004e-05	2.92534e-05	4.86946e-05	1.2132e-05
Mediterraneibacter	135	71	56	299	151	1.97293e-05	3.08004e-05	3.34325e-05	5.18138e-05	2.08173e-05
Consotaella	99	90	45	293	100	1.44682e-05	3.90428e-05	2.68654e-05	5.07741e-05	1.37863e-05
Haloferax	58	80	83	291	87	8.47629e-06	3.47047e-05	4.95517e-05	5.04275e-05	1.19941e-05
Leuconostoc	84	49	30	272	113	1.2276e-05	2.12566e-05	1.79103e-05	4.7135e-05	1.55785e-05
Desulfocucumis	74	55	26	268	75	1.08146e-05	2.38595e-05	1.55222e-05	4.64418e-05	1.03397e-05
Candidatus Phaeomarinobacter	134	319	59	205	160	1.95832e-05	0.000138385	3.52235e-05	3.55245e-05	2.20581e-05
Evansella	122	38	57	282	112	1.78294e-05	1.64847e-05	3.40295e-05	4.88679e-05	1.54407e-05
Persicobacter	123	100	53	305	125	1.79756e-05	4.33809e-05	3.16415e-05	5.28535e-05	1.72329e-05
Halocynthiibacter	117	162	61	317	137	1.70987e-05	7.0277e-05	3.64175e-05	5.4933e-05	1.88872e-05
Tamilnaduibacter	73	68	51	284	104	1.06684e-05	2.9499e-05	3.04474e-05	4.92144e-05	1.43378e-05
Thermodesulfobacterium	96	79	45	288	95	1.40297e-05	3.42709e-05	2.68654e-05	4.99076e-05	1.3097e-05
Parendozoicomonas	73	115	53	291	91	1.06684e-05	4.9888e-05	3.16415e-05	5.04275e-05	1.25455e-05
Aquibium	157	212	109	355	151	2.29445e-05	9.19674e-05	6.50739e-05	6.15181e-05	2.08173e-05
Robinsoniella	197	34	28	159	238	2.87902e-05	1.47495e-05	1.67162e-05	2.75532e-05	3.28114e-05
Candidatus Cryosericum	51	39	22	248	30	7.45329e-06	1.69185e-05	1.31342e-05	4.2976e-05	4.13589e-06
Candidatus Desulfofervidus	46	37	31	253	45	6.72258e-06	1.60509e-05	1.85073e-05	4.38424e-05	6.20384e-06
Hwanghaeicola	104	118	95	325	153	1.51989e-05	5.11894e-05	5.67158e-05	5.63193e-05	2.10931e-05
Poseidonocella	128	171	46	307	135	1.87063e-05	7.41813e-05	2.74624e-05	5.32001e-05	1.86115e-05
Nitrospina	86	75	61	290	93	1.25683e-05	3.25356e-05	3.64175e-05	5.02542e-05	1.28213e-05
Desulfurobacterium	76	43	27	263	79	1.11069e-05	1.86538e-05	1.61192e-05	4.55753e-05	1.08912e-05
Petrimonas	77	68	29	270	75	1.1253e-05	2.9499e-05	1.73132e-05	4.67884e-05	1.03397e-05
Seongchinamella	146	218	121	358	160	2.13369e-05	9.45703e-05	7.2238e-05	6.20379e-05	2.20581e-05
Gynuella	106	124	68	308	106	1.54912e-05	5.37923e-05	4.05966e-05	5.33734e-05	1.46135e-05
Brevefilum	113	73	60	295	116	1.65142e-05	3.1668e-05	3.58205e-05	5.11206e-05	1.59921e-05
Thermophagus	140	88	26	281	111	2.046e-05	3.81752e-05	1.55222e-05	4.86946e-05	1.53028e-05
Methanolacinia	35	19	25	237	25	5.11501e-06	8.24236e-06	1.49252e-05	4.10698e-05	3.44658e-06
Bulleidia	15	9	5	220	7	2.19215e-06	3.90428e-06	2.98504e-06	3.81239e-05	9.65042e-07
Balneatrix	153	120	70	321	174	2.23599e-05	5.2057e-05	4.17906e-05	5.56262e-05	2.39882e-05
Microterricola	104	89	71	301	106	1.51989e-05	3.8609e-05	4.23876e-05	5.21604e-05	1.46135e-05
Teredinibacter	71	61	60	281	106	1.03762e-05	2.64623e-05	3.58205e-05	4.86946e-05	1.46135e-05
Sedimentisphaera	78	81	47	277	72	1.13992e-05	3.51385e-05	2.80594e-05	4.80014e-05	9.92614e-06
Longimonas	131	76	54	293	147	1.91447e-05	3.29695e-05	3.22385e-05	5.07741e-05	2.02659e-05
Candidatus Tokpelaia	93	100	45	284	85	1.35913e-05	4.33809e-05	2.68654e-05	4.92144e-05	1.17184e-05
Oceanithermus	123	95	79	310	128	1.79756e-05	4.12118e-05	4.71637e-05	5.372e-05	1.76465e-05
Maledivibacter	55	31	19	240	30	8.03787e-06	1.34481e-05	1.13432e-05	4.15897e-05	4.13589e-06
Longibacter	156	111	81	322	169	2.27983e-05	4.81528e-05	4.83577e-05	5.57995e-05	2.32989e-05
Arboricoccus	168	188	99	343	141	2.4552e-05	8.1556e-05	5.91038e-05	5.94386e-05	1.94387e-05
Chromatocurvus	150	194	87	335	232	2.19215e-05	8.41589e-05	5.19397e-05	5.80522e-05	3.19842e-05
Raineya	320	250	96	291	316	4.67658e-05	0.000108452	5.73128e-05	5.04275e-05	4.35647e-05
Proteiniphilum	51	47	31	254	63	7.45329e-06	2.0389e-05	1.85073e-05	4.40157e-05	8.68537e-06
Basilea	113	77	59	291	156	1.65142e-05	3.34033e-05	3.52235e-05	5.04275e-05	2.15066e-05
Flavivirga	96	79	23	267	81	1.40297e-05	3.42709e-05	1.37312e-05	4.62685e-05	1.11669e-05
Parasphingorhabdus	81	147	76	290	78	1.18376e-05	6.37699e-05	4.53726e-05	5.02542e-05	1.07533e-05
Caldalkalibacillus	66	106	76	287	90	9.64544e-06	4.59837e-05	4.53726e-05	4.97343e-05	1.24077e-05
Thiovulum	38	34	13	236	46	5.55343e-06	1.47495e-05	7.76111e-06	4.08965e-05	6.3417e-06
Holospora	238	71	30	137	224	3.4782e-05	3.08004e-05	1.79103e-05	2.37408e-05	3.08813e-05
Syntrophaceticus	81	50	40	264	86	1.18376e-05	2.16904e-05	2.38803e-05	4.57486e-05	1.18562e-05
Sulfurivirga	106	96	47	280	80	1.54912e-05	4.16456e-05	2.80594e-05	4.85213e-05	1.1029e-05
Beduini	22	10	11	215	4	3.21515e-06	4.33809e-06	6.56709e-06	3.72574e-05	5.51452e-07
Eisenbergiella	59	30	24	236	26	8.62244e-06	1.30143e-05	1.43282e-05	4.08965e-05	3.58444e-06
Urechidicola	52	56	16	245	56	7.59944e-06	2.42933e-05	9.55214e-06	4.24561e-05	7.72033e-06
Anaplasma	217	27	11	50	162	3.1713e-05	1.17128e-05	6.56709e-06	8.66451e-06	2.23338e-05
Varibaculum	137	90	61	295	168	2.00216e-05	3.90428e-05	3.64175e-05	5.11206e-05	2.3161e-05
Natronorubrum	72	41	56	263	85	1.05223e-05	1.77862e-05	3.34325e-05	4.55753e-05	1.17184e-05
Candidatus Thermochlorobacter	149	123	66	302	215	2.17753e-05	5.33585e-05	3.94026e-05	5.23337e-05	2.96406e-05
Aciduliprofundum	30	18	38	227	15	4.38429e-06	7.80856e-06	2.26863e-05	3.93369e-05	2.06795e-06
Massilibacteroides	237	42	26	169	167	3.46359e-05	1.822e-05	1.55222e-05	2.92861e-05	2.30231e-05
Dehalobacterium	45	28	31	243	73	6.57644e-06	1.21466e-05	1.85073e-05	4.21095e-05	1.0064e-05
Tardiphaga	171	139	83	327	180	2.49905e-05	6.02994e-05	4.95517e-05	5.66659e-05	2.48154e-05
Ammonifex	49	42	69	257	68	7.16101e-06	1.822e-05	4.11936e-05	4.45356e-05	9.37469e-06
Suttonella	84	71	63	280	117	1.2276e-05	3.08004e-05	3.76115e-05	4.85213e-05	1.613e-05
Aminobacterium	57	63	19	244	45	8.33015e-06	2.73299e-05	1.13432e-05	4.22828e-05	6.20384e-06
Ciceribacter	77	65	32	258	68	1.1253e-05	2.81976e-05	1.91043e-05	4.47089e-05	9.37469e-06
Nubsella	88	115	29	270	102	1.28606e-05	4.9888e-05	1.73132e-05	4.67884e-05	1.4062e-05
Shackletoniella	140	267	40	62	153	2.046e-05	0.000115827	2.38803e-05	1.0744e-05	2.10931e-05
Morganella	104	99	73	295	117	1.51989e-05	4.29471e-05	4.35816e-05	5.11206e-05	1.613e-05
Brackiella	110	59	62	277	148	1.60757e-05	2.55947e-05	3.70145e-05	4.80014e-05	2.04037e-05
Jongsikchunia	114	101	83	303	129	1.66603e-05	4.38147e-05	4.95517e-05	5.2507e-05	1.77843e-05
Granulibacter	149	198	80	321	154	2.17753e-05	8.58941e-05	4.77607e-05	5.56262e-05	2.12309e-05
Caedimonas	199	103	101	317	206	2.90825e-05	4.46823e-05	6.02979e-05	5.4933e-05	2.83998e-05
Rhodosalinus	192	297	99	323	236	2.80595e-05	0.000128841	5.91038e-05	5.59728e-05	3.25357e-05
Butyricimonas	87	97	46	276	103	1.27144e-05	4.20794e-05	2.74624e-05	4.78281e-05	1.41999e-05
Asinibacterium	131	260	19	152	86	1.91447e-05	0.00011279	1.13432e-05	2.63401e-05	1.18562e-05
Thalassomonas	129	121	59	298	138	1.88524e-05	5.24908e-05	3.52235e-05	5.16405e-05	1.90251e-05
Thermacetogenium	60	48	51	256	77	8.76858e-06	2.08228e-05	3.04474e-05	4.43623e-05	1.06155e-05
Algihabitans	294	341	126	339	258	4.2966e-05	0.000147929	7.52231e-05	5.87454e-05	3.55687e-05
Glaesserella	83	56	41	257	70	1.21299e-05	2.42933e-05	2.44773e-05	4.45356e-05	9.65042e-06
Sulfurihydrogenibium	65	81	49	257	51	9.4993e-06	3.51385e-05	2.92534e-05	4.45356e-05	7.03102e-06
Hydrogenoanaerobacterium	26	10	15	216	26	3.79972e-06	4.33809e-06	8.95513e-06	3.74307e-05	3.58444e-06
Mesoflavibacter	69	65	19	248	79	1.00839e-05	2.81976e-05	1.13432e-05	4.2976e-05	1.08912e-05
Solirubrum	107	75	48	274	130	1.56373e-05	3.25356e-05	2.86564e-05	4.74815e-05	1.79222e-05
Melghirimyces	90	66	59	265	66	1.31529e-05	2.86314e-05	3.52235e-05	4.59219e-05	9.09896e-06
Dichotomicrobium	173	192	83	327	172	2.52827e-05	8.32913e-05	4.95517e-05	5.66659e-05	2.37124e-05
Mangrovicoccus	96	180	68	293	145	1.40297e-05	7.80856e-05	4.05966e-05	5.07741e-05	1.99901e-05
Candidatus Carbobacillus	50	35	50	244	62	7.30715e-06	1.51833e-05	2.98504e-05	4.22828e-05	8.54751e-06
Dendrosporobacter	56	58	21	243	74	8.18401e-06	2.51609e-05	1.25372e-05	4.21095e-05	1.02019e-05
Thermanaeromonas	89	40	41	253	111	1.30067e-05	1.73523e-05	2.44773e-05	4.38424e-05	1.53028e-05
Gordonibacter	119	68	60	276	113	1.7391e-05	2.9499e-05	3.58205e-05	4.78281e-05	1.55785e-05
Parvibaculum	141	231	73	289	123	2.06062e-05	0.00010021	4.35816e-05	5.00809e-05	1.69572e-05
Gottschalkia	40	26	22	224	32	5.84572e-06	1.1279e-05	1.31342e-05	3.8817e-05	4.41162e-06
Paenisporosarcina	92	65	46	259	69	1.34452e-05	2.81976e-05	2.74624e-05	4.48822e-05	9.51255e-06
Deefgea	197	213	101	340	175	2.87902e-05	9.24012e-05	6.02979e-05	5.89187e-05	2.4126e-05
Anaerobacillus	121	67	37	256	72	1.76833e-05	2.90652e-05	2.20893e-05	4.43623e-05	9.92614e-06
Parasporobacterium	27	18	17	218	41	3.94586e-06	7.80856e-06	1.01491e-05	3.77773e-05	5.65239e-06
Gelidibacter	146	98	28	265	141	2.13369e-05	4.25132e-05	1.67162e-05	4.59219e-05	1.94387e-05
Amphibacillus	44	44	21	232	55	6.43029e-06	1.90876e-05	1.25372e-05	4.02033e-05	7.58247e-06
Thermofilum	51	47	26	234	46	7.45329e-06	2.0389e-05	1.55222e-05	4.05499e-05	6.3417e-06
Psychrilyobacter	27	28	30	221	29	3.94586e-06	1.21466e-05	1.79103e-05	3.82972e-05	3.99803e-06
Oceaniglobus	180	228	64	299	172	2.63057e-05	9.89084e-05	3.82085e-05	5.18138e-05	2.37124e-05
Apibacter	126	86	61	282	136	1.8414e-05	3.73075e-05	3.64175e-05	4.88679e-05	1.87494e-05
Slackia	58	53	46	246	66	8.47629e-06	2.29919e-05	2.74624e-05	4.26294e-05	9.09896e-06
Aurantibacter	37	60	16	228	50	5.40729e-06	2.60285e-05	9.55214e-06	3.95102e-05	6.89315e-06
Indioceanicola	242	228	133	372	258	3.53666e-05	9.89084e-05	7.94021e-05	6.4464e-05	3.55687e-05
Rahnella	93	57	40	255	115	1.35913e-05	2.47271e-05	2.38803e-05	4.4189e-05	1.58543e-05
Microscilla	262	185	123	344	272	3.82895e-05	8.02546e-05	7.3432e-05	5.96119e-05	3.74988e-05
Sarcina	133	40	41	245	143	1.9437e-05	1.73523e-05	2.44773e-05	4.24561e-05	1.97144e-05
Thermonema	245	239	91	306	290	3.5805e-05	0.00010368	5.43278e-05	5.30268e-05	3.99803e-05
Terasakiispira	77	95	42	260	89	1.1253e-05	4.12118e-05	2.50744e-05	4.50555e-05	1.22698e-05
Sneathiella	163	151	97	324	186	2.38213e-05	6.55051e-05	5.79098e-05	5.61461e-05	2.56425e-05
Paeniglutamicibacter	123	71	79	281	135	1.79756e-05	3.08004e-05	4.71637e-05	4.86946e-05	1.86115e-05
Simiduia	130	166	47	277	115	1.89986e-05	7.20122e-05	2.80594e-05	4.80014e-05	1.58543e-05
Gemmiger	65	66	45	250	76	9.4993e-06	2.86314e-05	2.68654e-05	4.33226e-05	1.04776e-05
Saprospira	326	359	174	390	345	4.76426e-05	0.000155737	0.000103879	6.75832e-05	4.75628e-05
Marininema	76	88	41	255	79	1.11069e-05	3.81752e-05	2.44773e-05	4.4189e-05	1.08912e-05
Liquorilactobacillus	81	51	38	244	69	1.18376e-05	2.21242e-05	2.26863e-05	4.22828e-05	9.51255e-06
Halococcus	97	77	75	274	104	1.41759e-05	3.34033e-05	4.47756e-05	4.74815e-05	1.43378e-05
Falsirhodobacter	79	137	17	244	101	1.15453e-05	5.94318e-05	1.01491e-05	4.22828e-05	1.39242e-05
Thermosulfidibacter	77	49	35	241	67	1.1253e-05	2.12566e-05	2.08953e-05	4.1763e-05	9.23683e-06
Thermanaerovibrio	95	77	64	270	114	1.38836e-05	3.34033e-05	3.82085e-05	4.67884e-05	1.57164e-05
Marinitoga	40	26	20	218	42	5.84572e-06	1.1279e-05	1.19402e-05	3.77773e-05	5.79025e-06
Thermosipho	62	46	27	234	65	9.06087e-06	1.99552e-05	1.61192e-05	4.05499e-05	8.9611e-06
Pontibacillus	63	64	44	249	95	9.20701e-06	2.77638e-05	2.62684e-05	4.31493e-05	1.3097e-05
Desnuesiella	23	25	17	210	31	3.36129e-06	1.08452e-05	1.01491e-05	3.6391e-05	4.27376e-06
Owenweeksia	274	262	97	297	290	4.00432e-05	0.000113658	5.79098e-05	5.14672e-05	3.99803e-05
Maritalea	232	136	78	207	291	3.39052e-05	5.8998e-05	4.65667e-05	3.58711e-05	4.01182e-05
Thalassolituus	95	99	34	257	97	1.38836e-05	4.29471e-05	2.02983e-05	4.45356e-05	1.33727e-05
Thermoanaerobacter	38	30	24	219	43	5.55343e-06	1.30143e-05	1.43282e-05	3.79506e-05	5.92811e-06
Cupidesulfovibrio	54	100	46	251	90	7.89172e-06	4.33809e-05	2.74624e-05	4.34959e-05	1.24077e-05
Candidatus Reconcilbacillus	74	83	56	257	78	1.08146e-05	3.60061e-05	3.34325e-05	4.45356e-05	1.07533e-05
Mobiluncus	110	91	70	279	134	1.60757e-05	3.94766e-05	4.17906e-05	4.8348e-05	1.84737e-05
Rodentibacter	106	70	52	262	122	1.54912e-05	3.03666e-05	3.10444e-05	4.54021e-05	1.68193e-05
Tepidibacter	59	23	27	222	51	8.62244e-06	9.9776e-06	1.61192e-05	3.84704e-05	7.03102e-06
Candidatus Nephrothrix	251	190	79	301	208	3.66819e-05	8.24236e-05	4.71637e-05	5.21604e-05	2.86755e-05
Acetonema	77	47	43	240	63	1.1253e-05	2.0389e-05	2.56714e-05	4.15897e-05	8.68537e-06
Hydrogenivirga	55	51	41	232	45	8.03787e-06	2.21242e-05	2.44773e-05	4.02033e-05	6.20384e-06
Pseudospirillum	180	68	45	243	164	2.63057e-05	2.9499e-05	2.68654e-05	4.21095e-05	2.26095e-05
Pseudoprimorskyibacter	261	117	62	193	230	3.81433e-05	5.07556e-05	3.70145e-05	3.3445e-05	3.17085e-05
Niallia	86	41	29	230	57	1.25683e-05	1.77862e-05	1.73132e-05	3.98568e-05	7.8582e-06
Thermoclostridium	23	18	26	208	36	3.36129e-06	7.80856e-06	1.55222e-05	3.60444e-05	4.96307e-06
Paradesulfovibrio (ex Waite et al. 2020)	81	30	23	226	85	1.18376e-05	1.30143e-05	1.37312e-05	3.91636e-05	1.17184e-05
Pleomorphovibrio	189	180	80	310	184	2.7621e-05	7.80856e-05	4.77607e-05	5.372e-05	2.53668e-05
Pseudothermotoga	46	50	48	232	55	6.72258e-06	2.16904e-05	2.86564e-05	4.02033e-05	7.58247e-06
Gulbenkiania	123	100	55	272	147	1.79756e-05	4.33809e-05	3.28355e-05	4.7135e-05	2.02659e-05
Anaerofilum	43	20	17	207	25	6.28415e-06	8.67617e-06	1.01491e-05	3.58711e-05	3.44658e-06
Pseudohaliea	150	225	100	314	175	2.19215e-05	9.76069e-05	5.97009e-05	5.44131e-05	2.4126e-05
Marinosulfonomonas	107	145	66	282	139	1.56373e-05	6.29022e-05	3.94026e-05	4.88679e-05	1.9163e-05
Meinhardsimonia	122	165	52	273	127	1.78294e-05	7.15784e-05	3.10444e-05	4.73082e-05	1.75086e-05
Oleispira	68	82	34	243	92	9.93772e-06	3.55723e-05	2.02983e-05	4.21095e-05	1.26834e-05
Fulvimonas	118	91	46	261	113	1.72449e-05	3.94766e-05	2.74624e-05	4.52288e-05	1.55785e-05
Ehrlichia	174	11	7	31	150	2.54289e-05	4.77189e-06	4.17906e-06	5.372e-06	2.06795e-05
Photorhabdus	118	79	60	260	88	1.72449e-05	3.42709e-05	3.58205e-05	4.50555e-05	1.2132e-05
Mariniradius	289	214	93	208	289	4.22353e-05	9.2835e-05	5.55218e-05	3.60444e-05	3.98424e-05
Candidatus Phycorickettsia	211	50	28	65	168	3.08362e-05	2.16904e-05	1.67162e-05	1.12639e-05	2.3161e-05
Antarctobacter	113	203	69	275	182	1.65142e-05	8.80631e-05	4.11936e-05	4.76548e-05	2.50911e-05
Psychromicrobium	89	40	67	242	77	1.30067e-05	1.73523e-05	3.99996e-05	4.19362e-05	1.06155e-05
Gracilibacter	49	30	28	217	56	7.16101e-06	1.30143e-05	1.67162e-05	3.7604e-05	7.72033e-06
Falsochrobactrum	101	101	56	265	125	1.47604e-05	4.38147e-05	3.34325e-05	4.59219e-05	1.72329e-05
Aminomonas	91	49	51	243	96	1.3299e-05	2.12566e-05	3.04474e-05	4.21095e-05	1.32349e-05
Candidatus Syntrophoarchaeum	41	22	17	206	38	5.99186e-06	9.54379e-06	1.01491e-05	3.56978e-05	5.2388e-06
Candidatus Paracaedibacter	215	146	68	274	221	3.14207e-05	6.33361e-05	4.05966e-05	4.74815e-05	3.04677e-05
Notoacmeibacter	109	97	50	258	93	1.59296e-05	4.20794e-05	2.98504e-05	4.47089e-05	1.28213e-05
Ferrithrix	182	195	211	373	199	2.6598e-05	8.45927e-05	0.000125969	6.46373e-05	2.74348e-05
Candidatus Chromulinivorax	31	49	14	204	21	4.53043e-06	2.12566e-05	8.35812e-06	3.53512e-05	2.89512e-06
Congregibacter	141	155	72	286	124	2.06062e-05	6.72403e-05	4.29846e-05	4.9561e-05	1.7095e-05
Agarilytica	107	160	67	270	102	1.56373e-05	6.94094e-05	3.99996e-05	4.67884e-05	1.4062e-05
Nisaea	171	233	103	318	204	2.49905e-05	0.000101077	6.14919e-05	5.51063e-05	2.81241e-05
Amphiplicatus	157	216	79	295	183	2.29445e-05	9.37027e-05	4.71637e-05	5.11206e-05	2.52289e-05
Halothermothrix	35	21	11	201	35	5.11501e-06	9.10998e-06	6.56709e-06	3.48313e-05	4.82521e-06
Ventosimonas	83	87	31	242	99	1.21299e-05	3.77413e-05	1.85073e-05	4.19362e-05	1.36484e-05
Fodinicurvata	162	176	94	312	188	2.36752e-05	7.63503e-05	5.61188e-05	5.40666e-05	2.59183e-05
Planifilum	75	95	30	241	113	1.09607e-05	4.12118e-05	1.79103e-05	4.1763e-05	1.55785e-05
Tatlockia	51	43	43	221	41	7.45329e-06	1.86538e-05	2.56714e-05	3.82972e-05	5.65239e-06
Grimontia	106	67	36	240	82	1.54912e-05	2.90652e-05	2.14923e-05	4.15897e-05	1.13048e-05
Marasmitruncus	22	21	23	197	16	3.21515e-06	9.10998e-06	1.37312e-05	3.41382e-05	2.20581e-06
Faecalicatena	45	30	25	208	31	6.57644e-06	1.30143e-05	1.49252e-05	3.60444e-05	4.27376e-06
Arenicella	133	117	65	274	115	1.9437e-05	5.07556e-05	3.88056e-05	4.74815e-05	1.58543e-05
Neoasaia	66	80	37	239	105	9.64544e-06	3.47047e-05	2.20893e-05	4.14164e-05	1.44756e-05
Carboxydocella	122	42	35	223	61	1.78294e-05	1.822e-05	2.08953e-05	3.86437e-05	8.40965e-06
Nafulsella	237	202	86	302	216	3.46359e-05	8.76293e-05	5.13427e-05	5.23337e-05	2.97784e-05
Pyrococcus	47	46	22	208	23	6.86872e-06	1.99552e-05	1.31342e-05	3.60444e-05	3.17085e-06
Methanomethylovorans	32	15	12	199	47	4.67658e-06	6.50713e-06	7.1641e-06	3.44848e-05	6.47956e-06
Methanohalobium	40	15	18	198	23	5.84572e-06	6.50713e-06	1.07462e-05	3.43115e-05	3.17085e-06
Neiella	86	68	57	248	91	1.25683e-05	2.9499e-05	3.40295e-05	4.2976e-05	1.25455e-05
Pelagivirga	113	125	55	262	96	1.65142e-05	5.42261e-05	3.28355e-05	4.54021e-05	1.32349e-05
Brenneria	77	100	48	249	96	1.1253e-05	4.33809e-05	2.86564e-05	4.31493e-05	1.32349e-05
Sediminispirochaeta	85	46	25	225	85	1.24222e-05	1.99552e-05	1.49252e-05	3.89903e-05	1.17184e-05
Amaricoccus	119	136	67	277	164	1.7391e-05	5.8998e-05	3.99996e-05	4.80014e-05	2.26095e-05
Thalassococcus	114	178	42	248	110	1.66603e-05	7.72179e-05	2.50744e-05	4.2976e-05	1.51649e-05
Caenibacillus	62	37	35	222	73	9.06087e-06	1.60509e-05	2.08953e-05	3.84704e-05	1.0064e-05
Asaia	104	105	80	274	130	1.51989e-05	4.55499e-05	4.77607e-05	4.74815e-05	1.79222e-05
Metabacillus	71	71	29	227	61	1.03762e-05	3.08004e-05	1.73132e-05	3.93369e-05	8.40965e-06
Balneola	197	151	131	328	226	2.87902e-05	6.55051e-05	7.82081e-05	5.68392e-05	3.11571e-05
Avrilella	89	79	19	229	85	1.30067e-05	3.42709e-05	1.13432e-05	3.96835e-05	1.17184e-05
Liberibacter	116	84	40	247	133	1.69526e-05	3.64399e-05	2.38803e-05	4.28027e-05	1.83358e-05
Zunongwangia	75	61	25	223	60	1.09607e-05	2.64623e-05	1.49252e-05	3.86437e-05	8.27178e-06
Desulfofarcimen	63	55	33	224	63	9.20701e-06	2.38595e-05	1.97013e-05	3.8817e-05	8.68537e-06
Candidatus Bipolaricaulis	51	57	45	228	77	7.45329e-06	2.47271e-05	2.68654e-05	3.95102e-05	1.06155e-05
Chromohalobacter	165	96	65	148	266	2.41136e-05	4.16456e-05	3.88056e-05	2.5647e-05	3.66716e-05
Desulfurispirillum	72	65	47	238	107	1.05223e-05	2.81976e-05	2.80594e-05	4.12431e-05	1.47513e-05
Roseicitreum	86	184	72	261	147	1.25683e-05	7.98208e-05	4.29846e-05	4.52288e-05	2.02659e-05
Caldimicrobium	76	47	34	218	42	1.11069e-05	2.0389e-05	2.02983e-05	3.77773e-05	5.79025e-06
Marinoscillum	150	161	87	297	187	2.19215e-05	6.98432e-05	5.19397e-05	5.14672e-05	2.57804e-05
Actinotignum	108	55	67	248	116	1.57834e-05	2.38595e-05	3.99996e-05	4.2976e-05	1.59921e-05
Wolinella	21	13	7	187	23	3.069e-06	5.63951e-06	4.17906e-06	3.24053e-05	3.17085e-06
Lactiplantibacillus	123	30	23	210	83	1.79756e-05	1.30143e-05	1.37312e-05	3.6391e-05	1.14426e-05
Candidatus Desulforudis	72	45	42	226	70	1.05223e-05	1.95214e-05	2.50744e-05	3.91636e-05	9.65042e-06
Calditerrivibrio	127	88	63	260	156	1.85602e-05	3.81752e-05	3.76115e-05	4.50555e-05	2.15066e-05
Fluoribacter	37	36	35	209	44	5.40729e-06	1.56171e-05	2.08953e-05	3.62177e-05	6.06598e-06
Peptoanaerobacter	32	25	18	196	27	4.67658e-06	1.08452e-05	1.07462e-05	3.39649e-05	3.7223e-06
Limimonas	99	102	68	262	121	1.44682e-05	4.42485e-05	4.05966e-05	4.54021e-05	1.66814e-05
Dubosiella	21	12	6	182	14	3.069e-06	5.2057e-06	3.58205e-06	3.15388e-05	1.93008e-06
Tateyamaria	127	167	57	263	126	1.85602e-05	7.2446e-05	3.40295e-05	4.55753e-05	1.73707e-05
Neomicrococcus	61	61	59	233	81	8.91472e-06	2.64623e-05	3.52235e-05	4.03766e-05	1.11669e-05
Salibaculum	196	231	64	249	232	2.8644e-05	0.00010021	3.82085e-05	4.31493e-05	3.19842e-05
Tropicibacter	96	105	23	229	81	1.40297e-05	4.55499e-05	1.37312e-05	3.96835e-05	1.11669e-05
Litchfieldia	60	54	34	221	76	8.76858e-06	2.34257e-05	2.02983e-05	3.82972e-05	1.04776e-05
Desulfuromusa	190	79	56	219	199	2.77672e-05	3.42709e-05	3.34325e-05	3.79506e-05	2.74348e-05
Psychrobacillus	56	39	31	214	74	8.18401e-06	1.69185e-05	1.85073e-05	3.70841e-05	1.02019e-05
Lutispora	42	14	21	195	39	6.13801e-06	6.07332e-06	1.25372e-05	3.37916e-05	5.37666e-06
Victivallis	104	40	51	229	114	1.51989e-05	1.73523e-05	3.04474e-05	3.96835e-05	1.57164e-05
Marinicaulis	117	180	69	268	145	1.70987e-05	7.80856e-05	4.11936e-05	4.64418e-05	1.99901e-05
Desulfolucianica	44	41	41	212	56	6.43029e-06	1.77862e-05	2.44773e-05	3.67375e-05	7.72033e-06
Albidovulum	153	229	103	291	150	2.23599e-05	9.93422e-05	6.14919e-05	5.04275e-05	2.06795e-05
Proteocatella	21	16	4	180	18	3.069e-06	6.94094e-06	2.38803e-06	3.11923e-05	2.48154e-06
Halioglobus	93	138	70	261	126	1.35913e-05	5.98656e-05	4.17906e-05	4.52288e-05	1.73707e-05
Anaerosalibacter	49	27	20	200	56	7.16101e-06	1.17128e-05	1.19402e-05	3.46581e-05	7.72033e-06
Pseudoscardovia	80	60	43	229	106	1.16914e-05	2.60285e-05	2.56714e-05	3.96835e-05	1.46135e-05
Proteus	141	74	82	255	104	2.06062e-05	3.21018e-05	4.89547e-05	4.4189e-05	1.43378e-05
Cysteiniphilum	49	42	16	201	49	7.16101e-06	1.822e-05	9.55214e-06	3.48313e-05	6.75529e-06
Aquidulcibacter	142	189	45	236	199	2.07523e-05	8.19898e-05	2.68654e-05	4.08965e-05	2.74348e-05
Desmospora	77	33	21	205	64	1.1253e-05	1.43157e-05	1.25372e-05	3.55245e-05	8.82324e-06
Dethiobacter	49	41	39	208	49	7.16101e-06	1.77862e-05	2.32833e-05	3.60444e-05	6.75529e-06
Tepidimicrobium	22	15	8	180	22	3.21515e-06	6.50713e-06	4.77607e-06	3.11923e-05	3.03299e-06
Chitinivibrio	46	27	27	199	50	6.72258e-06	1.17128e-05	1.61192e-05	3.44848e-05	6.89315e-06
Galbibacter	88	67	34	224	82	1.28606e-05	2.90652e-05	2.02983e-05	3.8817e-05	1.13048e-05
Anaerosporobacter	16	17	22	183	28	2.33829e-06	7.37475e-06	1.31342e-05	3.17121e-05	3.86017e-06
Kyrpidia	60	75	47	226	89	8.76858e-06	3.25356e-05	2.80594e-05	3.91636e-05	1.22698e-05
Weeksella	104	57	23	209	138	1.51989e-05	2.47271e-05	1.37312e-05	3.62177e-05	1.90251e-05
Siccationidurans	164	131	71	270	166	2.39675e-05	5.68289e-05	4.23876e-05	4.67884e-05	2.28853e-05
Albibacillus	119	168	51	244	109	1.7391e-05	7.28798e-05	3.04474e-05	4.22828e-05	1.50271e-05
Buchnera	139	36	29	200	84	2.03139e-05	1.56171e-05	1.73132e-05	3.46581e-05	1.15805e-05
Pygmaiobacter	38	23	19	190	39	5.55343e-06	9.9776e-06	1.13432e-05	3.29252e-05	5.37666e-06
Andreesenia	35	24	33	196	55	5.11501e-06	1.04114e-05	1.97013e-05	3.39649e-05	7.58247e-06
Rossellomorea	81	78	72	241	91	1.18376e-05	3.38371e-05	4.29846e-05	4.1763e-05	1.25455e-05
Fontibacillus	50	54	38	208	48	7.30715e-06	2.34257e-05	2.26863e-05	3.60444e-05	6.61743e-06
Ketogulonicigenium	165	217	69	260	155	2.41136e-05	9.41365e-05	4.11936e-05	4.50555e-05	2.13688e-05
Emergencia	42	15	10	179	16	6.13801e-06	6.50713e-06	5.97009e-06	3.1019e-05	2.20581e-06
Pustulibacterium	69	83	8	204	69	1.00839e-05	3.60061e-05	4.77607e-06	3.53512e-05	9.51255e-06
Mitsuokella	51	49	41	209	55	7.45329e-06	2.12566e-05	2.44773e-05	3.62177e-05	7.58247e-06
Bermanella	111	100	54	242	91	1.62219e-05	4.33809e-05	3.22385e-05	4.19362e-05	1.25455e-05
Macellibacteroides	162	12	14	148	102	2.36752e-05	5.2057e-06	8.35812e-06	2.5647e-05	1.4062e-05
Succiniclasticum	25	23	26	189	48	3.65358e-06	9.9776e-06	1.55222e-05	3.27519e-05	6.61743e-06
Roseicyclus	121	200	56	238	126	1.76833e-05	8.67617e-05	3.34325e-05	4.12431e-05	1.73707e-05
Thalassobacter	134	192	90	281	181	1.95832e-05	8.32913e-05	5.37308e-05	4.86946e-05	2.49532e-05
Enteractinococcus	46	34	49	203	46	6.72258e-06	1.47495e-05	2.92534e-05	3.51779e-05	6.3417e-06
Symbiobacterium	76	79	70	237	90	1.11069e-05	3.42709e-05	4.17906e-05	4.10698e-05	1.24077e-05
Siminovitchia	45	44	32	200	45	6.57644e-06	1.90876e-05	1.91043e-05	3.46581e-05	6.20384e-06
Natranaerobius	47	46	24	198	46	6.86872e-06	1.99552e-05	1.43282e-05	3.43115e-05	6.3417e-06
Bacterioplanes	78	74	43	225	99	1.13992e-05	3.21018e-05	2.56714e-05	3.89903e-05	1.36484e-05
Candidatus Babela	23	21	27	184	35	3.36129e-06	9.10998e-06	1.61192e-05	3.18854e-05	4.82521e-06
Numidum	82	46	46	213	61	1.19837e-05	1.99552e-05	2.74624e-05	3.69108e-05	8.40965e-06
Dethiosulfatibacter	33	30	12	183	31	4.82272e-06	1.30143e-05	7.1641e-06	3.17121e-05	4.27376e-06
Caldicoprobacter	30	19	27	185	36	4.38429e-06	8.24236e-06	1.61192e-05	3.20587e-05	4.96307e-06
Chishuiella	95	97	26	218	80	1.38836e-05	4.20794e-05	1.55222e-05	3.77773e-05	1.1029e-05
Mangrovicella	114	133	66	253	110	1.66603e-05	5.76965e-05	3.94026e-05	4.38424e-05	1.51649e-05
Falsiruegeria	90	126	65	246	108	1.31529e-05	5.46599e-05	3.88056e-05	4.26294e-05	1.48892e-05
Paeniclostridium	60	41	39	204	54	8.76858e-06	1.77862e-05	2.32833e-05	3.53512e-05	7.44461e-06
Schnuerera	44	30	28	189	31	6.43029e-06	1.30143e-05	1.67162e-05	3.27519e-05	4.27376e-06
Roseinatronobacter	65	103	22	210	87	9.4993e-06	4.46823e-05	1.31342e-05	3.6391e-05	1.19941e-05
Sutcliffiella	72	46	34	207	68	1.05223e-05	1.99552e-05	2.02983e-05	3.58711e-05	9.37469e-06
Kineobactrum	166	226	111	296	176	2.42597e-05	9.80407e-05	6.62679e-05	5.12939e-05	2.42639e-05
Pleionea	101	90	50	233	100	1.47604e-05	3.90428e-05	2.98504e-05	4.03766e-05	1.37863e-05
Thermoflavifilum	143	209	54	228	130	2.08984e-05	9.0666e-05	3.22385e-05	3.95102e-05	1.79222e-05
Halobacteroides	68	36	49	201	42	9.93772e-06	1.56171e-05	2.92534e-05	3.48313e-05	5.79025e-06
Salidesulfovibrio	98	57	31	208	66	1.4322e-05	2.47271e-05	1.85073e-05	3.60444e-05	9.09896e-06
Candidatus Lokiarchaeum	37	21	23	181	28	5.40729e-06	9.10998e-06	1.37312e-05	3.13655e-05	3.86017e-06
Enterobacillus	152	44	40	85	197	2.22137e-05	1.90876e-05	2.38803e-05	1.47297e-05	2.7159e-05
Marinovum	102	101	38	223	151	1.49066e-05	4.38147e-05	2.26863e-05	3.86437e-05	2.08173e-05
Wenyingzhuangia	85	68	29	211	79	1.24222e-05	2.9499e-05	1.73132e-05	3.65642e-05	1.08912e-05
Novosphingopyxis	52	83	22	198	54	7.59944e-06	3.60061e-05	1.31342e-05	3.43115e-05	7.44461e-06
Atopobium	99	58	66	227	132	1.44682e-05	2.51609e-05	3.94026e-05	3.93369e-05	1.81979e-05
Propionimicrobium	45	21	41	192	70	6.57644e-06	9.10998e-06	2.44773e-05	3.32717e-05	9.65042e-06
Kineothrix	35	19	18	175	20	5.11501e-06	8.24236e-06	1.07462e-05	3.03258e-05	2.75726e-06
Metamycoplasma	56	29	13	185	54	8.18401e-06	1.25804e-05	7.76111e-06	3.20587e-05	7.44461e-06
Phycocomes	152	210	59	231	132	2.22137e-05	9.10998e-05	3.52235e-05	4.00301e-05	1.81979e-05
Edwardsiella	88	92	50	229	112	1.28606e-05	3.99104e-05	2.98504e-05	3.96835e-05	1.54407e-05
Cognatiyoonia	123	211	34	181	133	1.79756e-05	9.15336e-05	2.02983e-05	3.13655e-05	1.83358e-05
Tyzzerella	29	19	39	178	25	4.23815e-06	8.24236e-06	2.32833e-05	3.08457e-05	3.44658e-06
Mannheimia	55	30	32	191	53	8.03787e-06	1.30143e-05	1.91043e-05	3.30984e-05	7.30674e-06
Oceaniradius	108	132	56	239	113	1.57834e-05	5.72627e-05	3.34325e-05	4.14164e-05	1.55785e-05
Commensalibacter	79	80	34	212	79	1.15453e-05	3.47047e-05	2.02983e-05	3.67375e-05	1.08912e-05
Halonatronum	33	20	31	176	21	4.82272e-06	8.67617e-06	1.85073e-05	3.04991e-05	2.89512e-06
Granulicatella	41	24	23	178	27	5.99186e-06	1.04114e-05	1.37312e-05	3.08457e-05	3.7223e-06
Alteriqipengyuania	68	78	44	215	87	9.93772e-06	3.38371e-05	2.62684e-05	3.72574e-05	1.19941e-05
Euryhalocaulis	169	163	66	254	144	2.46982e-05	7.07108e-05	3.94026e-05	4.40157e-05	1.98523e-05
Thermobacillus	59	50	59	210	81	8.62244e-06	2.16904e-05	3.52235e-05	3.6391e-05	1.11669e-05
Synergistes	34	33	24	179	27	4.96886e-06	1.43157e-05	1.43282e-05	3.1019e-05	3.7223e-06
Pseudophaeobacter	51	88	45	211	95	7.45329e-06	3.81752e-05	2.68654e-05	3.65642e-05	1.3097e-05
Parasphingopyxis	52	90	35	204	71	7.59944e-06	3.90428e-05	2.08953e-05	3.53512e-05	9.78828e-06
Sharpea	9	9	8	157	8	1.31529e-06	3.90428e-06	4.77607e-06	2.72066e-05	1.1029e-06
Pluralibacter	64	67	41	206	68	9.35315e-06	2.90652e-05	2.44773e-05	3.56978e-05	9.37469e-06
Paramaledivibacter	45	13	20	170	20	6.57644e-06	5.63951e-06	1.19402e-05	2.94593e-05	2.75726e-06
Halobellus	66	33	24	189	66	9.64544e-06	1.43157e-05	1.43282e-05	3.27519e-05	9.09896e-06
Mesoaciditoga	41	41	21	184	48	5.99186e-06	1.77862e-05	1.25372e-05	3.18854e-05	6.61743e-06
Gayadomonas	51	41	39	196	82	7.45329e-06	1.77862e-05	2.32833e-05	3.39649e-05	1.13048e-05
Kosakonia	196	43	58	122	45	2.8644e-05	1.86538e-05	3.46265e-05	2.11414e-05	6.20384e-06
Ethanoligenens	12	38	19	169	22	1.75372e-06	1.64847e-05	1.13432e-05	2.92861e-05	3.03299e-06
Asaccharospora	146	26	37	73	173	2.13369e-05	1.1279e-05	2.20893e-05	1.26502e-05	2.38503e-05
Syntrophobotulus	28	37	22	179	50	4.092e-06	1.60509e-05	1.31342e-05	3.1019e-05	6.89315e-06
Paludifilum	63	43	28	193	72	9.20701e-06	1.86538e-05	1.67162e-05	3.3445e-05	9.92614e-06
Terribacillus	53	110	31	199	78	7.74558e-06	4.77189e-05	1.85073e-05	3.44848e-05	1.07533e-05
Zobellia	94	79	30	208	90	1.37374e-05	3.42709e-05	1.79103e-05	3.60444e-05	1.24077e-05
Anditalea	115	148	56	231	175	1.68064e-05	6.42037e-05	3.34325e-05	4.00301e-05	2.4126e-05
Pseudaestuariivita	91	106	32	212	93	1.3299e-05	4.59837e-05	1.91043e-05	3.67375e-05	1.28213e-05
Saccharobesus	64	65	50	205	59	9.35315e-06	2.81976e-05	2.98504e-05	3.55245e-05	8.13392e-06
Sediminibacillus	38	33	27	178	31	5.55343e-06	1.43157e-05	1.61192e-05	3.08457e-05	4.27376e-06
Brockia	192	75	52	192	146	2.80595e-05	3.25356e-05	3.10444e-05	3.32717e-05	2.0128e-05
Corallincola	83	99	57	226	120	1.21299e-05	4.29471e-05	3.40295e-05	3.91636e-05	1.65436e-05
[truncated: 883 more rows]
